# Supplementary material for: Diaqua­bis(pyrazine-2-carboxyl­ato-κ2 N 1,O)manganese(II) dihydrate
Source: Acta Crystallogr Sect E Struct Rep Online. 2008 Mar 14;64(Pt 4):m558. doi: 10.1107/S1600536808006417 (PMC2961000; doi:10.1107/S1600536808006417)
Supplement: Supplementary file 1 [file e-64-0m558-sup1.cif]

##############################################################################
###                                                                        ###
###        Electronic paper (Acta Crystallographica Section E)             ###
###                                                                        ###
##############################################################################
#                                                                            #
# This CIF contains the data in a paper accepted for publication in Acta     #
# Crystallographica Section E. It conforms to the requirements of Notes      #
# for Authors for Section E, and has been peer reviewed under the auspices   #
# of the IUCr Commission on Journals.                                        #
#                                                                            #
# Full details of the Crystallographic Information File format               #
# are given in the paper "The Crystallographic Information File (CIF):       #
# a New Standard Archive File for Crystallography" by S. R. Hall, F. H.      #
# Allen and I. D. Brown [Acta Cryst. (1991), A47, 655-685].                  #
#                                                                            #
# The current version of the core CIF dictionary is obtainable from          #
# ftp://ftp.iucr.org/pub/cif_core.dic. The current version number is 2.4.    #
#                                                                            #
# Software is freely available for graphical display of the structure(s) in  #
# this CIF.  For information consult the CIF home page http://www.iucr.org/  #
# cif/home.html                                                              #
#                                                                            #
# This file may be used for bona fide research purposes within the           #
# scientific community so long as proper attribution is given to the journal # 
# article from which it was obtained.                                        #
#                                                                            #
##############################################################################
                                             
data_I
_audit_creation_method     SHELXL-97
_chemical_name_systematic
;
Diaquabis(pyrazine-2-carboxylato-\k^2^N^1^,O)manganese(II) dihydrate
;
_chemical_name_common     ?
_chemical_formula_moiety     'C10 H10 Mn N4 O6, 2H2 O'
_chemical_formula_sum     'C10 H14 Mn N4 O8'
_chemical_formula_iupac     '[Mn (C5 H3 N2 O2)2 (H2 O)2], 2H2 O'
_chemical_formula_weight     373.19
_chemical_melting_point     ?
_symmetry_cell_setting     monoclinic
_symmetry_space_group_name_H-M     'P 21/n'
_symmetry_space_group_name_Hall     '-P 2yn'
loop_
    _symmetry_equiv_pos_as_xyz
    'x, y, z'
    '-x+1/2, y+1/2, -z+1/2'
    '-x, -y, -z'
    'x-1/2, -y-1/2, z-1/2'
_cell_length_a     7.233(2)
_cell_length_b     13.003(4)
_cell_length_c     8.257(3)
_cell_angle_alpha     90.00
_cell_angle_beta     102.207(5)
_cell_angle_gamma     90.00
_cell_volume     759.1(4)
_cell_formula_units_Z     2
_cell_measurement_reflns_used     931
_cell_measurement_theta_min     2.97
_cell_measurement_theta_max     26.4
_cell_measurement_temperature     293(2)
_exptl_crystal_description     block
_exptl_crystal_colour     light-yellow
_exptl_crystal_size_max     0.20
_exptl_crystal_size_mid     0.10
_exptl_crystal_size_min     0.10
_exptl_crystal_density_diffrn     1.633
_exptl_crystal_density_meas     ?
_exptl_crystal_density_method     'not measured'
_exptl_crystal_F_000     382
_exptl_absorpt_coefficient_mu     0.914
_exptl_absorpt_correction_type     multi-scan
_exptl_absorpt_process_details     '(SADABS; Sheldrick, 2004)'
_exptl_absorpt_correction_T_min     0.8384
_exptl_absorpt_correction_T_max     0.9142
_exptl_special_details
;
;
_diffrn_ambient_temperature     293(2)
_diffrn_radiation_type     MoK\a
_diffrn_radiation_wavelength     0.71073
_diffrn_radiation_source     'fine-focus sealed tube'
_diffrn_radiation_monochromator     graphite
_diffrn_measurement_device_type     'Bruker SMART 1000 CCD area-detector'
_diffrn_measurement_method     '\f and \w'
_diffrn_detector_area_resol_mean     ?
_diffrn_reflns_number     4297
_diffrn_reflns_av_R_equivalents     0.0250
_diffrn_reflns_av_sigmaI/netI     0.0296
_diffrn_reflns_theta_min     2.97
_diffrn_reflns_theta_max     26.40
_diffrn_reflns_theta_full     26.40
_diffrn_measured_fraction_theta_max     0.997
_diffrn_measured_fraction_theta_full     0.997
_diffrn_reflns_limit_h_min     -7
_diffrn_reflns_limit_h_max     9
_diffrn_reflns_limit_k_min     -16
_diffrn_reflns_limit_k_max     15
_diffrn_reflns_limit_l_min     -10
_diffrn_reflns_limit_l_max     9
_diffrn_standards_number     0
_diffrn_standards_interval_count     0
_diffrn_standards_interval_time     ?
_diffrn_standards_decay_%     0
_refine_special_details
;
;
_reflns_number_total     1552
_reflns_number_gt     1252
_reflns_threshold_expression     I>2\s(I)
_refine_ls_structure_factor_coef     Fsqd
_refine_ls_matrix_type     full
_refine_ls_R_factor_all     0.0459
_refine_ls_R_factor_gt     0.0316
_refine_ls_wR_factor_gt     0.0732
_refine_ls_wR_factor_ref     0.0806
_refine_ls_goodness_of_fit_ref     1.083
_refine_ls_restrained_S_all     1.083
_refine_ls_number_reflns     1552
_refine_ls_number_parameters     106
_refine_ls_number_restraints     0
_refine_ls_hydrogen_treatment     constr
_refine_ls_weighting_scheme     calc
_refine_ls_weighting_details
         'calc w=1/[\s^2^(Fo^2^)+(0.0336P)^2^+0.3749P] where P=(Fo^2^+2Fc^2^)/3'
_atom_sites_solution_hydrogens     geom
_atom_sites_solution_primary     direct
_atom_sites_solution_secondary     difmap
_refine_ls_shift/su_max     0.000
_refine_ls_shift/su_mean     0.000
_refine_diff_density_max     0.330
_refine_diff_density_min     -0.229
_refine_ls_extinction_method     none
_refine_ls_extinction_coef     ?
loop_
    _atom_type_symbol
    _atom_type_description
    _atom_type_scat_dispersion_real
    _atom_type_scat_dispersion_imag
    _atom_type_scat_source
    'C' 'C' 0.0033 0.0016
                         'International Tables Vol C Tables 4.2.6.8 and 6.1.1.4'
    'H' 'H' 0.0000 0.0000
                         'International Tables Vol C Tables 4.2.6.8 and 6.1.1.4'
    'N' 'N' 0.0061 0.0033
                         'International Tables Vol C Tables 4.2.6.8 and 6.1.1.4'
    'O' 'O' 0.0106 0.0060
                         'International Tables Vol C Tables 4.2.6.8 and 6.1.1.4'
    'Mn' 'Mn' 0.3368 0.7283
                         'International Tables Vol C Tables 4.2.6.8 and 6.1.1.4'
_computing_data_collection     'SMART (Bruker, 2001)'
_computing_cell_refinement     'SMART (Bruker, 2001)'
_computing_data_reduction     'SAINT (Bruker, 2001)'
_computing_structure_solution     'SHELXS97 (Sheldrick, 2008)'
_computing_structure_refinement     'SHELXL97 (Sheldrick, 2008)'
_computing_molecular_graphics     'SHELXTL (Sheldrick, 2008)'
_computing_publication_material     'SHELXTL (Sheldrick, 2008)'
loop_
    _atom_site_type_symbol
    _atom_site_label
    _atom_site_fract_x
    _atom_site_fract_y
    _atom_site_fract_z
    _atom_site_U_iso_or_equiv
    _atom_site_adp_type
    _atom_site_calc_flag
    _atom_site_refinement_flags
    _atom_site_occupancy
    _atom_site_disorder_assembly
    _atom_site_disorder_group
    Mn Mn1 0.0000 0.5000 0.0000 0.02497(15) Uani d S 1 . .
    C C2 0.3799(3) 0.50843(18) 0.2061(3) 0.0321(5) Uani d . 1 . .
    O O1 0.2234(2) 0.40214(13) -0.0110(2) 0.0374(4) Uani d . 1 . .
    N N1 0.2126(3) 0.55522(15) 0.1991(2) 0.0344(5) Uani d . 1 . .
    C C1 0.3768(3) 0.41836(17) 0.0906(3) 0.0316(5) Uani d . 1 . .
    C C5 0.2082(4) 0.6331(2) 0.3022(3) 0.0449(6) Uani d . 1 . .
    H H5 0.0940 0.6661 0.3015 0.054 Uiso calc R 1 . .
    O O2 0.5231(2) 0.36634(14) 0.1034(2) 0.0461(5) Uani d . 1 . .
    N N2 0.5373(3) 0.62300(17) 0.4146(3) 0.0457(5) Uani d . 1 . .
    C C3 0.5411(3) 0.5443(2) 0.3121(3) 0.0388(6) Uani d . 1 . .
    H H3 0.6561 0.5123 0.3119 0.047 Uiso calc R 1 . .
    C C4 0.3699(4) 0.6661(2) 0.4106(3) 0.0495(7) Uani d . 1 . .
    H H4 0.3612 0.7200 0.4827 0.059 Uiso calc R 1 . .
    O O3 0.0978(2) 0.60221(15) -0.1543(2) 0.0554(5) Uani d . 1 . .
    H H3A 0.2145 0.6136 -0.1497 0.083 Uiso d R 1 . .
    H H3B 0.0328 0.6326 -0.2386 0.083 Uiso d R 1 . .
    O O4 0.9068(3) 0.69223(17) 0.5751(3) 0.0703(7) Uani d . 1 . .
    H H4B 0.7931 0.6798 0.5266 0.105 Uiso d R 1 . .
    H H4A 0.9341 0.7505 0.5398 0.105 Uiso d R 1 . .
loop_
    _atom_site_aniso_label
    _atom_site_aniso_U_11
    _atom_site_aniso_U_22
    _atom_site_aniso_U_33
    _atom_site_aniso_U_12
    _atom_site_aniso_U_13
    _atom_site_aniso_U_23
    Mn1 0.0141(2) 0.0262(2) 0.0330(3) 0.00080(19) 0.00120(16) 0.0019(2)
    C2 0.0266(10) 0.0339(12) 0.0354(12) -0.0008(10) 0.0058(9) 0.0064(10)
    O1 0.0273(8) 0.0382(10) 0.0439(10) -0.0004(7) 0.0009(7) -0.0047(8)
    N1 0.0285(10) 0.0322(11) 0.0419(11) 0.0015(8) 0.0061(8) 0.0012(9)
    C1 0.0253(11) 0.0315(12) 0.0388(13) -0.0017(9) 0.0081(9) 0.0025(10)
    C5 0.0421(15) 0.0396(15) 0.0527(16) 0.0052(11) 0.0098(12) -0.0058(12)
    O2 0.0262(9) 0.0475(11) 0.0635(12) 0.0075(8) 0.0071(8) -0.0069(9)
    N2 0.0465(13) 0.0424(13) 0.0438(13) -0.0070(10) -0.0005(10) -0.0009(10)
    C3 0.0305(12) 0.0406(13) 0.0429(14) -0.0025(10) 0.0022(10) 0.0032(12)
    C4 0.0584(17) 0.0384(15) 0.0495(16) -0.0011(13) 0.0066(13) -0.0080(12)
    O3 0.0276(9) 0.0690(14) 0.0664(13) -0.0023(8) 0.0024(9) 0.0293(11)
    O4 0.0569(13) 0.0736(16) 0.0679(14) -0.0166(11) -0.0148(11) 0.0273(12)
_geom_special_details
;
;
loop_
    _geom_bond_atom_site_label_1
    _geom_bond_atom_site_label_2
    _geom_bond_site_symmetry_2
    _geom_bond_distance
    _geom_bond_publ_flag
    Mn1 O3 . 2.0670(18) yes
    Mn1 O3 3_565 2.0670(18) ?
    Mn1 O1 3_565 2.0738(16) ?
    Mn1 O1 . 2.0738(16) yes
    Mn1 N1 3_565 2.1246(19) ?
    Mn1 N1 . 2.1246(19) yes
    C2 N1 . 1.345(3) ?
    C2 C3 . 1.383(3) ?
    C2 C1 . 1.507(3) ?
    O1 C1 . 1.259(3) yes
    N1 C5 . 1.328(3) ?
    C1 O2 . 1.242(3) yes
    C5 C4 . 1.382(4) ?
    C5 H5 . 0.9300 ?
    N2 C4 . 1.328(4) ?
    N2 C3 . 1.332(3) ?
    C3 H3 . 0.9300 ?
    C4 H4 . 0.9300 ?
    O3 H3A . 0.8500 ?
    O3 H3B . 0.8500 ?
    O4 H4B . 0.8500 ?
    O4 H4A . 0.8501 ?
loop_
    _geom_angle_atom_site_label_1
    _geom_angle_atom_site_label_2
    _geom_angle_atom_site_label_3
    _geom_angle_site_symmetry_1
    _geom_angle_site_symmetry_3
    _geom_angle
    _geom_angle_publ_flag
    O3 Mn1 O3 . 3_565 180.0 ?
    O3 Mn1 O1 . 3_565 90.24(7) yes
    O3 Mn1 O1 3_565 3_565 89.76(7) ?
    O3 Mn1 O1 . . 89.76(7) yes
    O3 Mn1 O1 3_565 . 90.24(7) ?
    O1 Mn1 O1 3_565 . 180.0 ?
    O3 Mn1 N1 . 3_565 91.51(8) yes
    O3 Mn1 N1 3_565 3_565 88.49(8) ?
    O1 Mn1 N1 3_565 3_565 78.35(7) ?
    O1 Mn1 N1 . 3_565 101.65(7) yes
    O3 Mn1 N1 . . 88.49(8) yes
    O3 Mn1 N1 3_565 . 91.51(8) ?
    O1 Mn1 N1 3_565 . 101.65(7) ?
    O1 Mn1 N1 . . 78.35(7) yes
    N1 Mn1 N1 3_565 . 180.00(8) ?
    N1 C2 C3 . . 120.4(2) ?
    N1 C2 C1 . . 115.55(19) ?
    C3 C2 C1 . . 124.1(2) ?
    C1 O1 Mn1 . . 116.93(15) ?
    C5 N1 C2 . . 117.5(2) ?
    C5 N1 Mn1 . . 129.97(17) ?
    C2 N1 Mn1 . . 112.20(15) ?
    O2 C1 O1 . . 125.5(2) ?
    O2 C1 C2 . . 118.1(2) ?
    O1 C1 C2 . . 116.42(19) ?
    N1 C5 C4 . . 121.3(2) ?
    N1 C5 H5 . . 119.3 ?
    C4 C5 H5 . . 119.3 ?
    C4 N2 C3 . . 116.7(2) ?
    N2 C3 C2 . . 122.2(2) ?
    N2 C3 H3 . . 118.9 ?
    C2 C3 H3 . . 118.9 ?
    N2 C4 C5 . . 121.9(3) ?
    N2 C4 H4 . . 119.1 ?
    C5 C4 H4 . . 119.1 ?
    Mn1 O3 H3A . . 123.4 ?
    Mn1 O3 H3B . . 126.9 ?
    H3A O3 H3B . . 109.2 ?
    H4B O4 H4A . . 106.2 ?
loop_
    _geom_hbond_atom_site_label_D
    _geom_hbond_atom_site_label_H
    _geom_hbond_atom_site_label_A
    _geom_hbond_site_symmetry_A
    _geom_hbond_distance_DH
    _geom_hbond_distance_HA
    _geom_hbond_distance_DA
    _geom_hbond_angle_DHA
    O3 H3B O4 1_454 0.85 1.79 2.639(3) 175.8
    O3 H3A O2 3_665 0.85 1.87 2.715(2) 170.9
    O4 H4A O2 2_655 0.85 1.98 2.806(3) 163.8
    O4 H4B N2 . 0.85 2.03 2.865(3) 169.5
data_global
_journal_date_recd_electronic     2008-01-06
_journal_date_accepted     2008-03-07
_journal_name_full     'Acta Crystallographica, Section E'
_journal_year     2008
_journal_volume     64
_journal_issue      4
_journal_page_first     m558
_journal_page_last     m558
_journal_paper_category     QM
_journal_coeditor_code     CS2069
_publ_contact_author_name     'Dr. Xie, Hui-Dong'
_publ_contact_author_address
;
School of Science, Xi'an University of Architecture & Technology,
Xi'an 710055, People's Republic of China
;
_publ_contact_author_email     xhd02@mails.thu.edu.cn
_publ_contact_author_fax     '0086-29-82201004'
_publ_contact_author_phone     '0086-29-82201498'
_publ_section_title
;
Diaquabis(pyrazine-2-carboxylato-\k^2^<i>N</i>^1^,<i>O</i>)manganese(II)
dihydrate
;
loop_
    _publ_author_name
    _publ_author_address
    'Xie, Hui-Dong'
;
School of Science, Xi'an University of Architecture and Technology,
Xi'an 710055,
People's Republic of China
;
    'Xie, Cheng-Zhi'
;
Department of Chemistry, Luoyang Normal University,
Luoyang 471022,
People's Republic of China
;
    'Dang, Fang-Fang'
;
School of Science, Xi'an University of Architecture and Technology,
Xi'an 710055,
People's Republic of China
;
