# Supplementary material for: Diaqua­bis(pyrazine-2-carboxyl­ato-κ2 N 1,O)manganese(II) dihydrate
Source: Acta Crystallogr Sect E Struct Rep Online. 2008 Mar 14;64(Pt 4):m558. doi: 10.1107/S1600536808006417 (PMC2961000; doi:10.1107/S1600536808006417)
Supplement: Supplementary file 2 [file e-64-0m558-Isup2.hkl]

# 
# h,k,l, Fc-squared, Fo-squared, sigma(Fo-squared) and status flag 
# 
data_I
_shelx_title ' 040121E in P2(1)/n' 
_shelx_refln_list_code          4 
_shelx_F_calc_maximum      109.75 
_exptl_crystal_F_000       382.00 
_reflns_d_resolution_high  0.7994 
 
loop_ 
 _symmetry_equiv_pos_as_xyz 
 'x, y, z' 
 '-x+1/2, y+1/2, -z+1/2' 
 '-x, -y, -z' 
 'x-1/2, -y-1/2, z-1/2' 
 
_cell_length_a     7.2334 
_cell_length_b    13.0026 
_cell_length_c     8.2574 
_cell_angle_alpha  90.000 
_cell_angle_beta  102.207 
_cell_angle_gamma  90.000 
 
_shelx_F_squared_multiplier     1.000 
 
loop_ 
 _refln_index_h 
 _refln_index_k 
 _refln_index_l 
 _refln_F_squared_calc 
 _refln_F_squared_meas 
 _refln_F_squared_sigma 
 _refln_observed_status 
   2   0   0     3539.72     3470.61     43.95 o 
   4   0   0      877.81      881.73     27.64 o 
   6   0   0      100.24      110.83      5.85 o 
   8   0   0      451.77      416.11     18.73 o 
   1   1   0        6.96        7.94      0.80 o 
   2   1   0       45.16       46.91      1.63 o 
   3   1   0        2.77        8.68      1.57 o 
   4   1   0        3.64        2.44      1.81 o 
   5   1   0     1151.78     1149.56     13.56 o 
   6   1   0        2.76        2.67      3.24 o 
   7   1   0        6.45       18.38      4.83 o 
   8   1   0        3.83        2.77      5.12 o 
   0   2   0     8336.20     7571.66    133.59 o 
   1   2   0      208.42      155.16      3.93 o 
   2   2   0      653.80      707.47      7.76 o 
   3   2   0        7.05       11.39      1.55 o 
   4   2   0     1136.11     1215.26     13.52 o 
   5   2   0       32.39       28.96      3.31 o 
   6   2   0      332.79      356.52      6.93 o 
   7   2   0        0.75        4.97      4.45 o 
   8   2   0      255.27      258.12     10.66 o 
   1   3   0      940.63     1098.42      9.78 o 
   2   3   0     3106.01     2851.90     23.48 o 
   3   3   0     3115.64     3114.30     26.03 o 
   4   3   0      178.17      179.05      3.84 o 
   5   3   0     1567.02     1558.49     17.41 o 
   6   3   0       16.03       15.18      2.79 o 
   7   3   0      523.51      548.05     11.34 o 
   8   3   0       11.30       19.83      5.94 o 
   0   4   0     1779.47     1460.05     21.15 o 
   1   4   0        2.52       -1.85      2.54 o 
   2   4   0      678.04      693.57      7.61 o 
   3   4   0        4.67        5.97      1.48 o 
   4   4   0       64.40       63.71      2.82 o 
   5   4   0        0.09       -2.23      2.23 o 
   6   4   0      423.74      427.70      7.87 o 
   7   4   0       13.98       18.13      4.06 o 
   8   4   0      152.15      136.88     11.91 o 
   1   5   0     1634.54     1680.81     19.60 o 
   2   5   0      324.63      319.74      4.42 o 
   3   5   0     3133.64     3226.93     27.31 o 
   4   5   0       20.41       11.33      2.20 o 
   5   5   0      382.48      387.81      8.37 o 
   6   5   0       15.52       13.89      3.26 o 
   7   5   0      461.24      482.83     19.14 o 
   8   5   0        9.14       -0.82      7.38 o 
   0   6   0      708.01      800.82     20.38 o 
   1   6   0        9.77       10.74      1.93 o 
   2   6   0     2239.85     2245.04     19.83 o 
   3   6   0      570.05      550.79      6.85 o 
   4   6   0      269.77      263.85      5.42 o 
   5   6   0        6.74        8.27      2.45 o 
   6   6   0      515.50      543.78     13.95 o 
   7   6   0        3.89       10.60      5.19 o 
   8   6   0      156.51      155.45     13.70 o 
   1   7   0       10.86       13.03      2.40 o 
   2   7   0      446.07      443.01      8.46 o 
   3   7   0      435.55      455.15      6.31 o 
   4   7   0      124.52      115.14      4.01 o 
   5   7   0      243.62      252.06      6.84 o 
   6   7   0      247.84      231.24      9.02 o 
   7   7   0      167.81      173.57      8.84 o 
   0   8   0     1338.96     1345.48     32.37 o 
   1   8   0      532.26      549.23     26.83 o 
   2   8   0     1251.15     1271.23     16.45 o 
   3   8   0       75.03       71.87      2.96 o 
   4   8   0      744.20      734.66     12.49 o 
   5   8   0        4.97        7.49      4.02 o 
   6   8   0      310.15      296.28     10.81 o 
   7   8   0       14.05       18.74      7.19 o 
   1   9   0      520.52      535.64     12.93 o 
   2   9   0        0.02        0.77      2.10 o 
   3   9   0      247.60      241.04      5.79 o 
   4   9   0       14.44       12.67      3.40 o 
   5   9   0      160.66      149.10     12.57 o 
   6   9   0      108.82      107.62     14.52 o 
   7   9   0      129.91      136.70      8.63 o 
   0  10   0      690.18      656.09     21.44 o 
   1  10   0       39.78       35.49      5.01 o 
   2  10   0      245.83      242.94      7.19 o 
   3  10   0        3.60        7.29      3.30 o 
   4  10   0       13.06       10.18      3.58 o 
   5  10   0        1.41       -1.29      4.97 o 
   6  10   0       23.49       15.78      4.92 o 
   1  11   0      715.88      712.39     16.52 o 
   2  11   0        2.43        0.63      4.24 o 
   3  11   0      972.69      968.25     17.97 o 
   4  11   0       19.19       20.59      4.15 o 
   5  11   0      250.64      241.76     10.33 o 
   6  11   0        0.37       -1.42      5.36 o 
   0  12   0      139.52      127.19     10.42 o 
   1  12   0       79.18       81.96      7.86 o 
   2  12   0       60.38       57.60      5.85 o 
   3  12   0       75.41       84.75      5.18 o 
   4  12   0        1.43        6.95      4.04 o 
   5  12   0       32.95       40.29      6.57 o 
   1  13   0       97.70       86.01      7.82 o 
   2  13   0       30.36       28.56      5.31 o 
   3  13   0      455.05      463.46     14.26 o 
   4  13   0       48.77       50.25      6.46 o 
   5  13   0      222.75      237.62     16.04 o 
   0  14   0      137.08      135.40     11.44 o 
   1  14   0       19.47       17.69      8.26 o 
   2  14   0      112.80      109.34      7.69 o 
   3  14   0       92.06      106.05      7.82 o 
   4  14   0       69.60       47.12      9.31 o 
   1  15   0       53.64       50.33      6.66 o 
   2  15   0        3.26        6.44      7.06 o 
   3  15   0       35.60       26.95      7.21 o 
   0  16   0      138.91      134.16     12.43 o 
   1  16   0        0.86       11.78      6.23 o 
  -7   0   1        4.90       20.41      6.18 o 
  -5   0   1      292.01      319.49      7.99 o 
  -3   0   1        1.83        2.36      1.70 o 
  -1   0   1     8679.89     7414.00    105.86 o 
   1   0   1       30.45       -1.23      1.23 o 
   3   0   1     2122.45     2135.90     72.43 o 
   5   0   1     2448.02     2450.22     35.49 o 
   7   0   1      291.19      302.73     10.37 o 
  -8   1   1      575.36      584.52     15.71 o 
  -7   1   1       30.31       35.50      4.95 o 
  -6   1   1     1923.69     1895.64     24.17 o 
  -5   1   1       23.95       21.81      2.27 o 
  -4   1   1      824.38      831.26      9.79 o 
  -3   1   1     1142.18     1095.86     11.41 o 
  -2   1   1       44.81       74.88      1.73 o 
  -1   1   1      178.73      139.06      2.23 o 
   0   1   1     6485.79     6337.17     79.15 o 
   1   1   1      743.99      649.09      6.94 o 
   2   1   1      771.66      847.68      9.12 o 
   3   1   1      832.87      841.27      9.72 o 
   4   1   1     1361.63     1408.60     15.37 o 
   5   1   1      670.97      646.55      9.35 o 
   6   1   1       62.69       57.39      3.54 o 
   7   1   1       13.84       15.76      5.64 o 
   8   1   1      227.60      254.83     10.36 o 
  -8   2   1        0.00        2.59      4.79 o 
  -7   2   1       38.24       35.23      4.99 o 
  -6   2   1      740.71      747.84     12.50 o 
  -5   2   1      529.93      550.90      8.07 o 
  -4   2   1      155.58      172.11      3.72 o 
  -3   2   1      619.47      699.07      8.08 o 
  -2   2   1     3170.11     2846.40     25.86 o 
  -1   2   1     4799.08     4610.87     36.55 o 
   0   2   1       97.43       80.97      2.61 o 
   1   2   1     2467.64     2524.63     23.99 o 
   2   2   1       33.63       40.21      1.73 o 
   3   2   1     2606.10     2660.17     25.42 o 
   4   2   1      288.23      290.79      5.34 o 
   5   2   1     1113.36     1143.12     13.91 o 
   6   2   1      364.29      350.97      7.10 o 
   7   2   1      178.80      168.34      5.58 o 
   8   2   1       76.96      112.06     11.29 o 
  -8   3   1      175.69      195.90      9.51 o 
  -7   3   1       96.74       89.81     15.20 o 
  -6   3   1      322.15      341.17     10.41 o 
  -5   3   1       48.58       48.05      2.79 o 
  -4   3   1       53.73       54.13      2.44 o 
  -3   3   1     1259.15     1293.90     12.01 o 
  -2   3   1      580.06      617.75      6.37 o 
  -1   3   1      110.90       92.19      2.33 o 
   0   3   1     5153.21     5079.78     52.90 o 
   1   3   1      953.66      890.13      9.71 o 
   2   3   1     1794.95     1896.37     18.37 o 
   3   3   1       15.87       14.04      1.69 o 
   4   3   1      226.97      234.80      4.87 o 
   5   3   1      306.73      278.98      5.85 o 
   6   3   1      199.04      198.04      5.45 o 
   7   3   1       42.16       47.78      4.88 o 
   8   3   1      176.78      190.00     14.02 o 
  -8   4   1       19.47       15.48      7.45 o 
  -7   4   1      320.80      319.53     10.95 o 
  -6   4   1       20.40       23.97      3.86 o 
  -5   4   1     1015.87     1023.30     15.02 o 
  -4   4   1      344.12      353.95      5.66 o 
  -3   4   1     4266.63     4415.69     42.60 o 
  -2   4   1      184.77      183.41      3.16 o 
  -1   4   1     1229.89     1379.97     14.03 o 
   0   4   1      370.49      365.89     10.16 o 
   1   4   1      403.40      473.73      6.37 o 
   2   4   1      178.64      174.23      3.41 o 
   3   4   1      395.67      418.93      6.25 o 
   4   4   1      148.91      166.80      4.41 o 
   5   4   1      570.20      577.71      8.94 o 
   6   4   1        7.62        9.34      3.68 o 
   7   4   1      519.16      529.87     14.40 o 
   8   4   1        3.91       -0.51      7.42 o 
  -8   5   1       29.42       19.24      7.94 o 
  -7   5   1        0.01       -2.13      7.40 o 
  -6   5   1      441.06      461.89     12.60 o 
  -5   5   1        6.24        0.63      2.77 o 
  -4   5   1     1437.96     1494.38     20.51 o 
  -3   5   1       11.79       15.34      1.77 o 
  -2   5   1     2413.03     2421.20     20.98 o 
  -1   5   1      163.09      153.91      3.44 o 
   0   5   1      478.32      374.75      6.63 o 
   1   5   1       27.24       33.86      3.41 o 
   2   5   1     1193.18     1263.64     13.40 o 
   3   5   1      467.88      466.00      6.78 o 
   4   5   1      554.93      570.51      8.33 o 
   5   5   1       54.29       45.57      3.99 o 
   6   5   1      849.13      873.30     14.77 o 
   7   5   1       10.51       16.66      4.83 o 
   8   5   1      132.58      125.10      8.79 o 
  -8   6   1        0.03        7.35      8.61 o 
  -7   6   1      302.38      303.90      8.86 o 
  -6   6   1       95.66       89.26      4.99 o 
  -5   6   1      135.37      139.30      5.22 o 
  -4   6   1        7.26        6.69      2.06 o 
  -3   6   1     1507.05     1550.64     15.66 o 
  -2   6   1       30.38       36.62      2.17 o 
  -1   6   1     1157.14     1207.09     15.91 o 
   0   6   1      440.06      416.54      7.55 o 
   1   6   1      136.96      155.37      4.48 o 
   2   6   1      500.89      511.50      7.03 o 
   3   6   1       93.55       92.64      3.52 o 
   4   6   1       23.67       25.30      3.57 o 
   5   6   1      220.07      233.68      6.64 o 
   6   6   1       79.49       79.82      6.06 o 
   7   6   1      651.51      677.29     17.38 o 
  -8   7   1      166.09      168.70     14.29 o 
  -7   7   1        0.39        4.79     10.28 o 
  -6   7   1      468.43      455.24     10.17 o 
  -5   7   1        8.39       14.67      3.07 o 
  -4   7   1      624.98      625.28      8.97 o 
  -3   7   1      145.34      142.27      3.63 o 
  -2   7   1     1443.79     1451.09     14.34 o 
  -1   7   1      363.56      358.67      7.02 o 
   0   7   1      406.38      421.23     14.10 o 
   1   7   1       51.38       48.51      4.05 o 
   2   7   1     1795.34     1866.78     19.34 o 
   3   7   1      195.81      184.16      5.51 o 
   4   7   1      415.86      411.78      9.92 o 
   5   7   1        9.35        9.18      3.15 o 
   6   7   1      192.39      183.55      8.43 o 
   7   7   1       30.10       35.33      5.93 o 
  -7   8   1       98.89       90.53      7.07 o 
  -6   8   1       95.26       98.73      6.85 o 
  -5   8   1       30.03       38.70      4.07 o 
  -4   8   1        0.84        0.38      2.30 o 
  -3   8   1      282.00      280.99      5.20 o 
  -2   8   1       12.24       13.96      2.68 o 
  -1   8   1      556.33      574.99      8.67 o 
   0   8   1      689.67      709.12     14.24 o 
   1   8   1     1336.62     1305.40     22.10 o 
   2   8   1       20.39       25.63      3.25 o 
   3   8   1      518.20      512.40      9.96 o 
   4   8   1      252.82      253.99      7.04 o 
   5   8   1      172.41      170.46      6.12 o 
   6   8   1        4.04        8.06      4.50 o 
   7   8   1      126.29      106.16      8.13 o 
  -7   9   1       22.85       29.32      9.59 o 
  -6   9   1       82.75       71.95      6.47 o 
  -5   9   1        0.01       -1.03      3.83 o 
  -4   9   1      211.12      206.13      5.54 o 
  -3   9   1        0.04       -1.85      2.28 o 
  -2   9   1      119.92      123.33      4.40 o 
  -1   9   1       30.77       32.24      3.70 o 
   0   9   1     1328.22     1305.81     18.79 o 
   1   9   1       59.12       58.86     10.30 o 
   2   9   1      714.55      692.19     14.88 o 
   3   9   1        0.32       -0.64      2.87 o 
   4   9   1      224.23      238.83     11.18 o 
   5   9   1       51.42       43.76      4.26 o 
   6   9   1      113.63      115.14      7.86 o 
   7   9   1        0.00        6.29      5.66 o 
  -7  10   1       80.22       67.93      7.45 o 
  -6  10   1        0.00       -4.65      4.65 o 
  -5  10   1      356.44      347.34     11.38 o 
  -4  10   1        4.25        9.03      3.81 o 
  -3  10   1      829.13      815.51     10.53 o 
  -2  10   1      150.17      141.03      4.82 o 
  -1  10   1      138.97      148.59      7.88 o 
   0  10   1       35.99       35.29      4.89 o 
   1  10   1      574.19      574.11     14.02 o 
   2  10   1      150.23      154.02     10.30 o 
   3  10   1      103.27      100.55      5.14 o 
   4  10   1       50.21       48.74      4.42 o 
   5  10   1      390.75      392.12     10.05 o 
   6  10   1        2.60        7.89      5.32 o 
  -6  11   1       23.05       26.20      5.57 o 
  -5  11   1       13.38       16.01      4.74 o 
  -4  11   1      181.38      196.82      8.73 o 
  -3  11   1       94.45       96.03      4.53 o 
  -2  11   1       14.14       17.08      3.15 o 
  -1  11   1      111.06      112.28      7.82 o 
   0  11   1      575.04      594.83     14.87 o 
   1  11   1        9.13       12.90      4.43 o 
   2  11   1      597.17      585.88     16.11 o 
   3  11   1      198.32      200.41      8.93 o 
   4  11   1      189.60      183.53     11.57 o 
   5  11   1        0.37        9.65      6.70 o 
   6  11   1      138.36      141.02      9.06 o 
  -6  12   1       17.14       18.72      5.80 o 
  -5  12   1      196.83      187.07     19.05 o 
  -4  12   1       48.14       50.71      6.10 o 
  -3  12   1      501.77      496.46      9.62 o 
  -2  12   1       16.28       22.55      4.46 o 
  -1  12   1      186.73      193.82      8.64 o 
   0  12   1       24.21       30.87      5.13 o 
   1  12   1      148.15      138.72      7.55 o 
   2  12   1       30.14       34.83     13.47 o 
   3  12   1        2.08       -2.06      7.58 o 
   4  12   1       10.16       11.09      4.54 o 
   5  12   1      155.10      158.58      9.08 o 
  -5  13   1        0.20        3.41      5.82 o 
  -4  13   1       50.08       40.20      9.40 o 
  -3  13   1       21.05       30.68      5.43 o 
  -2  13   1       74.48       69.59      7.01 o 
  -1  13   1        3.61        2.15      4.67 o 
   0  13   1      340.11      330.26     11.67 o 
   1  13   1      119.07      125.14      7.69 o 
   2  13   1      541.38      538.13     15.42 o 
   3  13   1       42.36       36.84      6.11 o 
   4  13   1      127.59      117.87      8.74 o 
   5  13   1       17.99       14.07      6.74 o 
  -4  14   1       55.30       63.06      7.13 o 
  -3  14   1      201.01      210.53     14.61 o 
  -2  14   1        0.56        6.63      4.99 o 
  -1  14   1      115.73      104.20      7.32 o 
   0  14   1       19.33        8.37      5.49 o 
   1  14   1        1.64        7.69      6.10 o 
   2  14   1       34.63       47.95      6.72 o 
   3  14   1       94.72       90.30      7.86 o 
   4  14   1        0.01       11.75      7.49 o 
  -3  15   1       40.55       39.73      9.10 o 
  -2  15   1      223.63      230.85     10.64 o 
  -1  15   1       35.83       51.40      6.60 o 
   0  15   1       85.15       80.85     12.48 o 
   1  15   1        2.81       16.30      6.28 o 
   2  15   1      108.20      106.48     27.99 o 
   3  15   1        0.88        2.15     12.12 o 
  -1  16   1      115.74      113.34      8.59 o 
   0  16   1        9.62        5.77      5.90 o 
   1  16   1       13.79       15.77      6.87 o 
  -8   0   2      529.97      535.17     21.45 o 
  -6   0   2      778.31      763.71     23.19 o 
  -4   0   2      227.33      237.72      6.58 o 
  -2   0   2      107.50       50.01      6.79 o 
   0   0   2     2156.31     2271.07     41.91 o 
   2   0   2     7706.59     7552.90     79.79 o 
   4   0   2     2372.27     2361.70     33.75 o 
   6   0   2      118.54      113.15      6.95 o 
   8   0   2       97.15       95.61     11.58 o 
  -9   1   2      198.83      203.80     10.43 o 
  -8   1   2       72.57       64.36      6.46 o 
  -7   1   2      372.01      383.51     11.75 o 
  -6   1   2        6.55        9.53      4.02 o 
  -5   1   2      357.05      359.81      5.78 o 
  -4   1   2       61.90       54.38      2.16 o 
  -3   1   2     1008.21     1066.41     18.29 o 
  -2   1   2       78.32       62.00      2.42 o 
  -1   1   2     1575.05     1677.34     15.59 o 
   0   1   2     2965.35     2618.77     64.54 o 
   1   1   2     1372.05     1444.78     12.67 o 
   2   1   2     2356.95     2310.23     19.69 o 
   3   1   2     1214.69     1230.08     13.86 o 
   4   1   2        0.56       -0.48      2.13 o 
   5   1   2      395.61      415.10      7.39 o 
   6   1   2       91.07      104.71      4.41 o 
   7   1   2      176.62      180.51      6.03 o 
   8   1   2        4.89        4.21      6.62 o 
  -8   2   2       98.42       90.42      7.23 o 
  -7   2   2        0.40       -2.68      4.66 o 
  -6   2   2      757.46      761.53     16.44 o 
  -5   2   2      358.43      357.41      7.33 o 
  -4   2   2     1016.65     1076.75     11.73 o 
  -3   2   2       26.52       27.66      1.65 o 
  -2   2   2      181.54      234.58     10.09 o 
  -1   2   2    12045.29    10547.26    129.91 o 
   0   2   2       42.54       16.25      2.00 o 
   1   2   2       13.84       11.84      1.50 o 
   2   2   2     1486.52     1557.59     15.61 o 
   3   2   2      645.73      629.95      8.79 o 
   4   2   2     1449.66     1446.72     17.24 o 
   5   2   2        0.05       -1.13      2.46 o 
   6   2   2      241.38      248.34      8.10 o 
   7   2   2       98.26       97.47      5.69 o 
   8   2   2      216.64      228.62     16.38 o 
  -8   3   2       85.88       90.21      7.59 o 
  -7   3   2      361.89      352.70     11.34 o 
  -6   3   2      326.31      336.26     10.29 o 
  -5   3   2      552.38      531.14     15.88 o 
  -4   3   2        9.20       13.73      1.87 o 
  -3   3   2     3046.91     3078.52     25.84 o 
  -2   3   2      777.33      705.30      7.22 o 
  -1   3   2    11753.28    11302.36    136.23 o 
   0   3   2     4427.89     4022.41     57.93 o 
   1   3   2      322.46      370.49      7.97 o 
   2   3   2     1722.23     1657.21     15.03 o 
   3   3   2      169.30      186.14      4.04 o 
   4   3   2      376.61      354.87      6.30 o 
   5   3   2      358.17      399.63      7.34 o 
   6   3   2      101.42       99.15      8.96 o 
   7   3   2      447.70      480.44     11.21 o 
   8   3   2        7.95        4.37      6.78 o 
  -8   4   2        5.23        3.52      5.76 o 
  -7   4   2       55.32       49.75      5.53 o 
  -6   4   2      398.99      426.07      9.68 o 
  -5   4   2       73.18       71.89      3.31 o 
  -4   4   2      377.52      415.41      5.63 o 
  -3   4   2      243.70      237.93      3.92 o 
  -2   4   2     1441.37     1519.12     13.88 o 
  -1   4   2      187.27      166.16      3.23 o 
   0   4   2       12.57       15.59      1.85 o 
   1   4   2     1123.30     1118.33     18.08 o 
   2   4   2      483.98      534.58      6.76 o 
   3   4   2      192.81      200.19      4.20 o 
   4   4   2      440.11      451.96      7.88 o 
   5   4   2      140.77      125.89      6.76 o 
   6   4   2      275.66      259.47      7.86 o 
   7   4   2        6.31        8.15      4.20 o 
   8   4   2      191.10      184.11     12.18 o 
  -8   5   2        1.28        9.59      5.52 o 
  -7   5   2      335.90      319.40     11.28 o 
  -6   5   2      118.81      113.40      5.03 o 
  -5   5   2      172.85      183.03      5.22 o 
  -4   5   2      125.82      126.84      3.92 o 
  -3   5   2      570.62      611.41      7.32 o 
  -2   5   2        6.84        7.85      2.29 o 
  -1   5   2     3684.22     3788.70     50.67 o 
   0   5   2     1169.80     1142.43     14.79 o 
   1   5   2     3135.57     3062.62     34.40 o 
   2   5   2       18.62        8.55      2.06 o 
   3   5   2      935.90      922.01     13.64 o 
   4   5   2       70.04       66.29      4.78 o 
   5   5   2       42.22       47.15      3.88 o 
   6   5   2       10.00       11.90      3.55 o 
   7   5   2      272.75      258.47      8.50 o 
  -8   6   2       84.93       74.58      7.49 o 
  -7   6   2       99.56      112.60      7.36 o 
  -6   6   2      152.07      155.85      5.85 o 
  -5   6   2      173.22      178.46      5.03 o 
  -4   6   2      629.87      632.12     13.24 o 
  -3   6   2      324.75      311.22      5.09 o 
  -2   6   2     2752.27     2747.75     24.06 o 
  -1   6   2       21.12       19.02      3.00 o 
   0   6   2      414.28      429.25      7.78 o 
   1   6   2       32.59       31.47      2.90 o 
   2   6   2      632.44      627.99     10.39 o 
   3   6   2      379.26      372.93      7.92 o 
   4   6   2      247.68      242.40      6.64 o 
   5   6   2        0.01        4.43      3.25 o 
   6   6   2      422.82      406.22     11.36 o 
   7   6   2        8.31       14.61      5.74 o 
  -8   7   2       12.98        3.59      8.62 o 
  -7   7   2      150.56      120.63      7.69 o 
  -6   7   2       17.81       24.19      4.41 o 
  -5   7   2       73.31       68.13      4.31 o 
  -4   7   2       24.29       23.13      2.83 o 
  -3   7   2      373.76      378.67      5.94 o 
  -2   7   2      106.54      100.79      3.84 o 
  -1   7   2      242.07      262.84      5.12 o 
   0   7   2      631.33      637.59     10.51 o 
   1   7   2      953.44      976.22     14.34 o 
   2   7   2        6.29       10.67      2.65 o 
   3   7   2      125.78      128.93      4.97 o 
   4   7   2       80.65       71.93      4.30 o 
   5   7   2      130.35      137.22      6.49 o 
   6   7   2       17.27       18.39      3.70 o 
   7   7   2      270.78      287.35     11.97 o 
  -7   8   2        0.73       -5.28      6.72 o 
  -6   8   2      220.45      217.17      7.13 o 
  -5   8   2        4.07        3.50      3.32 o 
  -4   8   2     1551.24     1540.76     18.06 o 
  -3   8   2       14.54       10.40      2.43 o 
  -2   8   2      443.27      464.43      7.71 o 
  -1   8   2        0.40       -1.90      2.20 o 
   0   8   2      566.42      564.69     10.29 o 
   1   8   2      353.56      349.38      7.88 o 
   2   8   2      730.29      755.82     23.99 o 
   3   8   2       39.76       38.48      3.72 o 
   4   8   2      522.20      520.82     10.77 o 
   5   8   2       29.69       32.00      3.95 o 
   6   8   2      238.44      236.06      8.01 o 
   7   8   2        1.37        4.86      6.56 o 
  -7   9   2       76.60       66.31     10.44 o 
  -6   9   2        0.52        4.06      4.93 o 
  -5   9   2      149.50      144.47      6.06 o 
  -4   9   2      186.47      182.73      5.35 o 
  -3   9   2       96.36       95.34      5.71 o 
  -2   9   2      127.72      125.36      4.36 o 
  -1   9   2      221.07      222.38      5.38 o 
   0   9   2      171.34      178.81      6.08 o 
   1   9   2      538.84      533.30     10.56 o 
   2   9   2       23.37       23.59      4.57 o 
   3   9   2       11.69       19.32      3.71 o 
   4   9   2       95.42       99.57      5.08 o 
   5   9   2      384.85      386.77      9.89 o 
   6   9   2        7.28        1.71      5.76 o 
  -7  10   2        0.27       -8.85      8.85 o 
  -6  10   2      177.84      189.35      8.89 o 
  -5  10   2       16.17       23.67      5.18 o 
  -4  10   2      598.18      598.52     10.05 o 
  -3  10   2      181.34      192.75      4.93 o 
  -2  10   2       33.95       34.39      3.32 o 
  -1  10   2        2.54        0.58      3.38 o 
   0  10   2      990.62      967.34     15.94 o 
   1  10   2        3.97        3.34      4.36 o 
   2  10   2      462.55      480.92     12.74 o 
   3  10   2      227.18      235.00     14.53 o 
   4  10   2      608.75      613.68     12.74 o 
   5  10   2       52.62       49.32      4.75 o 
   6  10   2       27.33       13.42      5.56 o 
  -6  11   2        2.07        4.37      5.39 o 
  -5  11   2      220.63      240.11      9.91 o 
  -4  11   2       51.55       57.00     11.97 o 
  -3  11   2       65.58       70.50      3.57 o 
  -2  11   2        9.31       10.88      3.01 o 
  -1  11   2      350.32      343.99      8.91 o 
   0  11   2        0.19        2.07      3.56 o 
   1  11   2      441.25      441.07     15.69 o 
   2  11   2        0.05       -3.41      3.82 o 
   3  11   2       93.97       81.90      7.46 o 
   4  11   2       31.04       26.34      4.49 o 
   5  11   2      403.02      410.19     10.95 o 
  -6  12   2      144.18      136.82      9.12 o 
  -5  12   2        0.07        4.93      8.77 o 
  -4  12   2      260.53      271.22     10.28 o 
  -3  12   2       12.77       13.30      3.99 o 
  -2  12   2       63.15       64.31      7.50 o 
  -1  12   2        1.89       -1.29      3.30 o 
   0  12   2      385.64      392.17     12.24 o 
   1  12   2       46.21       57.06      8.87 o 
   2  12   2       59.90       47.69      5.68 o 
   3  12   2       13.45       13.29      5.47 o 
   4  12   2      158.53      141.58      8.66 o 
   5  12   2        1.04        4.08      4.78 o 
  -5  13   2       47.50       41.67      6.94 o 
  -4  13   2       67.35       77.59     10.60 o 
  -3  13   2      192.50      219.51     13.83 o 
  -2  13   2       10.65        7.41      3.95 o 
  -1  13   2      189.52      184.16      8.26 o 
   0  13   2        2.11        1.17      7.16 o 
   1  13   2       74.11       68.86      6.75 o 
   2  13   2       42.40       54.46      6.19 o 
   3  13   2       68.96       74.26      8.62 o 
   4  13   2       25.73       35.71     13.42 o 
  -4  14   2      140.82      145.20     12.95 o 
  -3  14   2        6.79       13.34      5.98 o 
  -2  14   2      184.78      196.13     12.64 o 
  -1  14   2       19.87       26.00      5.69 o 
   0  14   2       44.48       38.66      8.02 o 
   1  14   2       13.31       17.02      7.31 o 
   2  14   2      247.32      270.21     11.79 o 
   3  14   2       43.14       50.10      7.39 o 
  -3  15   2       97.50       85.38     11.19 o 
  -2  15   2        0.24        8.41      5.74 o 
  -1  15   2      116.24      103.44      7.82 o 
   0  15   2        0.01        5.82     11.58 o 
   1  15   2       41.61       31.34      6.68 o 
   2  15   2       42.88       45.88      7.31 o 
  -9   0   3      201.09      191.24     14.80 o 
  -7   0   3      100.19       92.99      9.99 o 
  -5   0   3      266.86      294.74     13.06 o 
  -3   0   3     1730.90     1747.87     36.16 o 
  -1   0   3      346.62      380.18      6.84 o 
   1   0   3      637.42      704.78     12.48 o 
   3   0   3       34.57       37.00      3.40 o 
   5   0   3     1672.61     1649.46     26.94 o 
   7   0   3      522.95      590.36     22.05 o 
  -9   1   3        0.99        1.75      7.96 o 
  -8   1   3      222.99      204.74      9.77 o 
  -7   1   3       13.00       11.63      4.91 o 
  -6   1   3      569.67      573.01     14.07 o 
  -5   1   3      189.95      201.94     10.87 o 
  -4   1   3     3869.70     3906.98     46.36 o 
  -3   1   3      256.21      240.90      4.74 o 
  -2   1   3      317.78      377.81      5.30 o 
  -1   1   3       21.89       19.16      3.50 o 
   0   1   3      704.51      759.59     10.00 o 
   1   1   3      939.53      895.72      9.99 o 
   2   1   3      794.04      813.31      7.70 o 
   3   1   3       81.57       91.36      4.20 o 
   4   1   3      647.82      665.15      9.46 o 
   5   1   3        2.06        0.87      2.70 o 
   6   1   3      287.33      282.99      8.05 o 
   7   1   3       26.92       35.13      6.80 o 
  -8   2   3      134.26      138.81      8.88 o 
  -7   2   3      554.80      557.31     14.85 o 
  -6   2   3        3.32        5.85      4.14 o 
  -5   2   3      326.62      325.46      9.58 o 
  -4   2   3       29.42       29.18      3.07 o 
  -3   2   3      378.99      403.53      6.91 o 
  -2   2   3       91.18       82.16      2.29 o 
  -1   2   3       44.19       73.05      2.14 o 
   0   2   3      893.07      863.84      9.40 o 
   1   2   3     1943.01     2021.70     23.49 o 
   2   2   3      167.54      165.30      3.26 o 
   3   2   3      779.57      797.40     12.11 o 
   4   2   3       54.68       47.49      3.03 o 
   5   2   3      183.17      198.01      6.43 o 
   6   2   3       11.68       14.29      4.10 o 
   7   2   3      161.30      148.94      6.61 o 
  -8   3   3       46.99       41.64      6.04 o 
  -7   3   3       13.83       18.66      4.80 o 
  -6   3   3       55.59       55.56      5.31 o 
  -5   3   3       29.55       31.09      3.09 o 
  -4   3   3      149.69      172.72      4.90 o 
  -3   3   3        1.41        1.85      1.97 o 
  -2   3   3     3216.72     3242.71     44.53 o 
  -1   3   3     2417.19     2248.38     23.40 o 
   0   3   3      807.23      830.24     11.18 o 
   1   3   3      305.38      283.72      5.82 o 
   2   3   3     2635.05     2608.84     22.81 o 
   3   3   3        3.21        4.58      2.08 o 
   4   3   3     1203.05     1204.55     29.54 o 
   5   3   3      250.17      270.22      7.53 o 
   6   3   3      678.22      661.23     13.12 o 
   7   3   3       42.33       41.94      5.11 o 
  -8   4   3      129.03      136.48      8.45 o 
  -7   4   3      862.23      792.66     90.75 o 
  -6   4   3        1.33       -3.12      3.12 o 
  -5   4   3      282.08      278.50      5.92 o 
  -4   4   3       10.67        9.65      2.28 o 
  -3   4   3      798.02      806.72      8.62 o 
  -2   4   3      499.74      486.77      5.97 o 
  -1   4   3     1440.69     1436.95     14.73 o 
   0   4   3       69.84       64.83      2.94 o 
   1   4   3      744.73      808.34     11.72 o 
   2   4   3       20.08       14.79      2.13 o 
   3   4   3      393.70      379.73      8.07 o 
   4   4   3      148.63      136.74      5.40 o 
   5   4   3      122.99      114.10      6.81 o 
   6   4   3       24.14       20.08      3.98 o 
   7   4   3       95.51       91.35      6.08 o 
  -8   5   3       12.84       10.56      6.01 o 
  -7   5   3        4.43       10.21      5.40 o 
  -6   5   3       46.82       51.61      4.23 o 
  -5   5   3       30.84       25.58      2.84 o 
  -4   5   3      100.13      105.00      3.76 o 
  -3   5   3      205.27      203.10      3.83 o 
  -2   5   3     3983.63     3981.36     33.61 o 
  -1   5   3     1111.70     1137.23     12.41 o 
   0   5   3      526.39      538.92      8.84 o 
   1   5   3       38.63       36.94      2.88 o 
   2   5   3      748.37      750.46     13.67 o 
   3   5   3       12.45        7.16      3.77 o 
   4   5   3      239.83      252.29      7.18 o 
   5   5   3      135.11      125.77      5.58 o 
   6   5   3      506.10      503.54     11.55 o 
   7   5   3        0.27        1.89      4.76 o 
  -8   6   3        0.01        9.09     10.39 o 
  -7   6   3      280.67      272.56     11.99 o 
  -6   6   3       53.11       49.89      5.26 o 
  -5   6   3      269.07      285.90      6.42 o 
  -4   6   3       36.83       30.15      2.87 o 
  -3   6   3      401.68      414.92      5.99 o 
  -2   6   3       45.22       46.08      5.19 o 
  -1   6   3     1573.73     1542.52     16.34 o 
   0   6   3      167.39      179.72      5.36 o 
   1   6   3      968.04     1019.52     14.65 o 
   2   6   3       18.53       11.59      2.87 o 
   3   6   3      563.12      575.45     10.75 o 
   4   6   3      128.77      123.14      6.19 o 
   5   6   3       59.64       52.43      4.24 o 
   6   6   3        1.31        8.83      4.08 o 
   7   6   3      141.31      140.72      6.94 o 
  -8   7   3      120.26      112.38      8.52 o 
  -7   7   3       28.64       21.11      5.38 o 
  -6   7   3      256.04      264.97     13.46 o 
  -5   7   3        0.18       -1.88      2.75 o 
  -4   7   3      543.07      539.02      9.35 o 
  -3   7   3       38.89       36.08      3.41 o 
  -2   7   3      383.36      401.28      7.26 o 
  -1   7   3      126.98      121.29      3.53 o 
   0   7   3      562.27      592.22     10.36 o 
   1   7   3       11.52       16.54      2.96 o 
   2   7   3       64.88       71.51      4.06 o 
   3   7   3       69.70       70.61      4.27 o 
   4   7   3      203.76      199.71      6.58 o 
   5   7   3        8.62       10.87      3.77 o 
   6   7   3       97.14       84.40      5.65 o 
  -7   8   3       68.85       68.95      7.06 o 
  -6   8   3       12.84       10.45      5.04 o 
  -5   8   3      385.16      409.38      8.14 o 
  -4   8   3      226.70      228.42      5.85 o 
  -3   8   3       21.83       13.69      2.71 o 
  -2   8   3      180.91      171.69      4.59 o 
  -1   8   3      336.51      336.57      6.22 o 
   0   8   3        0.02       -2.14      3.01 o 
   1   8   3     1786.16     1803.27     23.86 o 
   2   8   3      144.20      138.13      8.40 o 
   3   8   3      983.27      929.19     18.48 o 
   4   8   3       44.23       49.63      4.28 o 
   5   8   3      472.49      462.43     15.60 o 
   6   8   3        6.46        0.83      4.54 o 
  -7   9   3       11.62       25.29      6.40 o 
  -6   9   3      186.63      186.34      7.02 o 
  -5   9   3        0.81        3.33      3.31 o 
  -4   9   3      728.51      732.26     11.33 o 
  -3   9   3      226.53      203.53      5.58 o 
  -2   9   3      203.79      199.85      5.10 o 
  -1   9   3        5.84        4.97      3.15 o 
   0   9   3      412.94      402.95      9.03 o 
   1   9   3      105.62      110.63      5.17 o 
   2   9   3       27.94       22.71      5.12 o 
   3   9   3        1.88        6.81      3.69 o 
   4   9   3      425.88      422.43     11.54 o 
   5   9   3        0.57        1.17      3.91 o 
   6   9   3      101.04       93.72     10.07 o 
  -7  10   3       52.51       66.11     10.11 o 
  -6  10   3       16.48       19.49      4.85 o 
  -5  10   3      362.90      369.62      9.45 o 
  -4  10   3        3.21        2.20      3.14 o 
  -3  10   3       92.27       95.77      8.76 o 
  -2  10   3       12.47       15.00      3.48 o 
  -1  10   3      472.12      450.36      9.95 o 
   0  10   3        2.79       -1.09      3.38 o 
   1  10   3      290.70      294.53      8.13 o 
   2  10   3       40.16       39.61      5.01 o 
   3  10   3      176.11      180.57      8.18 o 
   4  10   3        3.13        2.24      4.81 o 
   5  10   3      239.23      247.91      8.63 o 
  -6  11   3      153.02      153.75      8.97 o 
  -5  11   3        4.13       11.55      5.15 o 
  -4  11   3      276.77      289.19      7.30 o 
  -3  11   3        3.88        2.62      3.92 o 
  -2  11   3       52.65       53.11      4.52 o 
  -1  11   3        0.24        3.42      3.44 o 
   0  11   3      155.38      163.99     13.90 o 
   1  11   3       24.56       34.36      4.08 o 
   2  11   3       57.57       54.53      5.85 o 
   3  11   3       30.44       24.56      5.77 o 
   4  11   3      369.50      386.54     12.82 o 
   5  11   3        3.87        9.71      5.66 o 
  -5  12   3      112.30      114.70      7.81 o 
  -4  12   3       45.26       45.91      5.00 o 
  -3  12   3      248.60      257.15      8.36 o 
  -2  12   3        0.33        2.10      5.05 o 
  -1  12   3      478.86      472.89     17.67 o 
   0  12   3        5.13        6.44      3.80 o 
   1  12   3       97.91       77.52      6.80 o 
   2  12   3        9.98       13.32      5.38 o 
   3  12   3       57.00       62.15      6.50 o 
   4  12   3       25.15       26.00     13.74 o 
  -5  13   3        0.00       -8.19      8.19 o 
  -4  13   3       71.96       67.67      7.41 o 
  -3  13   3       33.80       43.61      5.04 o 
  -2  13   3       29.73       37.23      6.27 o 
  -1  13   3       13.90       12.61      4.44 o 
   0  13   3       58.75       65.28     13.10 o 
   1  13   3       10.07        4.02      5.38 o 
   2  13   3      177.01      171.51      9.26 o 
   3  13   3        2.76       12.80      5.91 o 
   4  13   3      120.10      112.91      8.90 o 
  -4  14   3       12.54       18.19      9.29 o 
  -3  14   3       93.50       99.66     11.54 o 
  -2  14   3        1.44        2.49      5.41 o 
  -1  14   3      199.09      187.17      9.73 o 
   0  14   3       12.11        8.53      5.74 o 
   1  14   3      256.99      281.82     26.14 o 
   2  14   3        8.66       12.31     12.52 o 
   3  14   3       81.60       76.66      8.81 o 
  -2  15   3      168.74      176.87     12.32 o 
  -1  15   3       19.46       30.17     14.72 o 
   0  15   3       25.83       14.30      6.43 o 
   1  15   3       32.71       37.79      6.73 o 
  -8   0   4      167.18      158.22     12.73 o 
  -6   0   4      125.84      117.10      9.73 o 
  -4   0   4     1702.01     1682.74     37.45 o 
  -2   0   4        1.42        2.43      1.94 o 
   0   0   4      173.38      185.92      7.56 o 
   2   0   4       92.99       98.46     11.69 o 
   4   0   4      702.25      744.81     22.45 o 
   6   0   4      224.94      209.05     13.37 o 
  -8   1   4       49.38       68.80      8.52 o 
  -7   1   4      110.39      106.57      7.30 o 
  -6   1   4       59.11       68.10      5.71 o 
  -5   1   4      921.95      929.93     18.34 o 
  -4   1   4       24.52       21.25      3.95 o 
  -3   1   4      938.22      936.74     12.68 o 
  -2   1   4        9.36        7.53      1.85 o 
  -1   1   4      851.99      846.83      9.52 o 
   0   1   4       24.15       18.84      2.94 o 
   1   1   4     2551.39     2580.94     25.44 o 
   2   1   4       43.67       42.21      3.36 o 
   3   1   4      513.91      529.39      7.13 o 
   4   1   4        4.37        2.94      2.68 o 
   5   1   4      958.36      921.69     15.43 o 
   6   1   4       34.00       37.28      4.84 o 
   7   1   4      153.01      147.73      8.77 o 
  -8   2   4      235.51      236.96     14.54 o 
  -7   2   4        0.21        2.65      6.23 o 
  -6   2   4      157.68      159.55      7.90 o 
  -5   2   4        0.60        5.33      3.79 o 
  -4   2   4     1602.18     1623.15     23.97 o 
  -3   2   4       49.85       52.43      3.10 o 
  -2   2   4     1247.67     1249.85     13.02 o 
  -1   2   4     2644.84     2574.74     24.59 o 
   0   2   4     1671.83     1686.56     17.11 o 
   1   2   4      458.11      436.38      7.80 o 
   2   2   4      144.82      146.50      3.64 o 
   3   2   4        1.10        2.04      2.34 o 
   4   2   4       75.62       81.18      5.27 o 
   5   2   4       93.20       73.82      4.83 o 
   6   2   4      266.49      264.11      8.38 o 
   7   2   4        3.78       -1.18     10.86 o 
  -8   3   4       69.31       76.25      7.61 o 
  -7   3   4       94.46       93.49      9.71 o 
  -6   3   4       39.24       38.86      5.45 o 
  -5   3   4       87.53      100.73      6.23 o 
  -4   3   4        1.93        6.92      3.59 o 
  -3   3   4      632.57      647.55      8.97 o 
  -2   3   4      207.04      204.68      3.61 o 
  -1   3   4        8.23       13.77      1.76 o 
   0   3   4       88.48       85.62      4.09 o 
   1   3   4      495.88      537.17      9.13 o 
   2   3   4      287.58      279.93      6.55 o 
   3   3   4      196.82      206.85      5.14 o 
   4   3   4        0.33       -2.80      3.94 o 
   5   3   4      217.08      204.38      7.82 o 
   6   3   4        0.34       -3.80      3.80 o 
   7   3   4      133.56      129.82      7.03 o 
  -8   4   4      294.39      281.69     11.50 o 
  -7   4   4       16.67       20.55      6.77 o 
  -6   4   4      215.06      207.00      7.06 o 
  -5   4   4        5.04        2.90      3.22 o 
  -4   4   4      417.21      424.81      7.30 o 
  -3   4   4       28.10       26.66      2.53 o 
  -2   4   4     2583.92     2592.68     29.79 o 
  -1   4   4      119.62      112.27      3.03 o 
   0   4   4     2008.72     2042.19     34.38 o 
   1   4   4      191.64      178.86      4.39 o 
   2   4   4     1769.42     1820.08     23.40 o 
   3   4   4       14.46       14.96      3.09 o 
   4   4   4       62.03       72.11      4.53 o 
   5   4   4       70.07       74.95      4.95 o 
   6   4   4      276.75      288.37     10.18 o 
   7   4   4       21.82       24.08      5.69 o 
  -8   5   4        7.44        9.32      5.98 o 
  -7   5   4      395.08      439.61     17.55 o 
  -6   5   4        4.63       -3.63      3.63 o 
  -5   5   4      231.90      224.40      6.74 o 
  -4   5   4       10.44       14.73      2.58 o 
  -3   5   4        2.17        3.17      2.53 o 
  -2   5   4      895.69      884.35      9.73 o 
  -1   5   4       23.23       18.91      2.09 o 
   0   5   4        0.60       -0.69      2.36 o 
   1   5   4      993.07     1042.23     18.69 o 
   2   5   4      244.14      227.73      6.31 o 
   3   5   4     1642.77     1604.69     22.06 o 
   4   5   4        5.79        0.24      3.05 o 
   5   5   4       53.72       47.85      4.39 o 
   6   5   4       19.90       22.65      4.88 o 
  -8   6   4      112.67       93.00      7.78 o 
  -7   6   4       57.42       76.19      7.16 o 
  -6   6   4      102.29      105.98      5.90 o 
  -5   6   4      265.71      266.64      6.28 o 
  -4   6   4        1.28        2.66      2.74 o 
  -3   6   4       61.62       61.69      3.45 o 
  -2   6   4     1580.56     1556.21     16.98 o 
  -1   6   4      778.65      780.37     17.03 o 
   0   6   4      370.54      377.64      7.79 o 
   1   6   4       11.68       11.54      3.81 o 
   2   6   4      318.64      332.90      7.85 o 
   3   6   4        2.20        0.28      2.87 o 
   4   6   4      186.02      163.75      6.05 o 
   5   6   4       71.24       86.35      4.45 o 
   6   6   4      172.20      161.32      6.97 o 
  -7   7   4      324.53      347.22     12.35 o 
  -6   7   4        0.23        0.26      4.06 o 
  -5   7   4      786.28      773.22     13.33 o 
  -4   7   4       18.10       15.86      2.87 o 
  -3   7   4      255.98      260.65      6.01 o 
  -2   7   4       38.21       31.71      2.71 o 
  -1   7   4     1017.65     1012.21     15.03 o 
   0   7   4        2.79        4.51      2.76 o 
   1   7   4      517.27      508.74      9.95 o 
   2   7   4      697.72      691.02     12.46 o 
   3   7   4     1184.63     1136.53     21.51 o 
   4   7   4        3.60       -1.27      3.69 o 
   5   7   4       70.28       62.74      4.84 o 
   6   7   4        3.48        4.53      4.81 o 
  -7   8   4       20.00       32.66     12.68 o 
  -6   8   4      109.11      103.68      8.05 o 
  -5   8   4        5.74        8.17      3.14 o 
  -4   8   4        5.12        7.08      2.80 o 
  -3   8   4       75.35       72.34      3.84 o 
  -2   8   4      497.12      516.37     10.07 o 
  -1   8   4      130.08      128.90      5.15 o 
   0   8   4      255.59      245.01      6.84 o 
   1   8   4        0.00        4.40      2.96 o 
   2   8   4        0.93        0.34      2.98 o 
   3   8   4       38.72       39.18      4.90 o 
   4   8   4      173.20      171.27      7.93 o 
   5   8   4       23.38       28.65      5.75 o 
   6   8   4      122.66      121.66      6.73 o 
  -7   9   4      122.72      111.11      8.28 o 
  -6   9   4        1.88       -0.42      4.62 o 
  -5   9   4      599.56      637.25     11.06 o 
  -4   9   4        5.89        8.06      4.42 o 
  -3   9   4      464.44      473.63     10.71 o 
  -2   9   4       85.68       81.99      4.69 o 
  -1   9   4      425.46      427.49      9.58 o 
   0   9   4       24.60       16.39      3.43 o 
   1   9   4       30.79       29.57      3.74 o 
   2   9   4        5.28        8.03      3.43 o 
   3   9   4      296.07      302.48     11.94 o 
   4   9   4        0.27        1.66      4.50 o 
   5   9   4      144.21      133.94      7.72 o 
  -6  10   4       95.49       79.69      7.38 o 
  -5  10   4       66.22       76.56      4.61 o 
  -4  10   4      205.52      225.73      6.54 o 
  -3  10   4       21.10       20.11      3.89 o 
  -2  10   4      136.69      116.87      7.36 o 
  -1  10   4        0.00       -2.34      4.02 o 
   0  10   4      301.86      303.55      8.37 o 
   1  10   4        3.52        0.58      3.46 o 
   2  10   4      155.62      157.94      6.40 o 
   3  10   4        5.88        5.67      8.38 o 
   4  10   4      366.71      369.89     12.31 o 
   5  10   4       29.70       38.21      5.86 o 
  -6  11   4        0.03        8.67      6.45 o 
  -5  11   4      114.44      111.60      6.51 o 
  -4  11   4        9.48        9.89      4.14 o 
  -3  11   4       81.25       72.25      5.48 o 
  -2  11   4        2.14       -0.60      4.87 o 
  -1  11   4       78.13       75.72      5.13 o 
   0  11   4       29.00       31.45      4.25 o 
   1  11   4      120.19      104.86      5.89 o 
   2  11   4       51.20       46.33      5.61 o 
   3  11   4       31.16       27.14      6.07 o 
   4  11   4        1.51       -2.70      5.29 o 
  -5  12   4        0.06        0.33      6.85 o 
  -4  12   4      198.81      194.38      8.85 o 
  -3  12   4       29.77       38.26      5.11 o 
  -2  12   4      276.16      274.46     21.99 o 
  -1  12   4       94.03      102.22     10.03 o 
   0  12   4      217.42      239.16     11.26 o 
   1  12   4        0.26        1.20      3.89 o 
   2  12   4      132.24      121.38     11.98 o 
   3  12   4        2.04       -9.28     10.64 o 
   4  12   4      159.45      147.50      8.98 o 
  -4  13   4       12.48       16.48      5.79 o 
  -3  13   4       80.59       91.66      6.24 o 
  -2  13   4       19.47       17.07      6.15 o 
  -1  13   4      148.32      155.43      7.04 o 
   0  13   4        2.08        6.52      4.38 o 
   1  13   4      125.07      122.14     10.45 o 
   2  13   4        6.31       12.73      6.04 o 
   3  13   4       45.23       46.93      6.92 o 
  -3  14   4       48.14       63.28      6.87 o 
  -2  14   4       81.58       82.49     13.09 o 
  -1  14   4       22.63       24.72      6.50 o 
   0  14   4       61.87       68.75      6.22 o 
   1  14   4        0.02       -3.14      6.54 o 
   2  14   4       74.29       63.55      7.94 o 
  -7   0   5       18.59       21.06      7.61 o 
  -5   0   5      594.11      556.67     19.42 o 
  -3   0   5     2007.05     1991.93     32.72 o 
  -1   0   5     2313.17     2305.05     50.41 o 
   1   0   5      663.50      639.26     12.47 o 
   3   0   5       32.57       44.12      6.36 o 
   5   0   5      479.11      463.69     19.15 o 
  -8   1   5      108.79       79.76      7.43 o 
  -7   1   5        8.49       15.74      5.92 o 
  -6   1   5       62.33       50.96      5.64 o 
  -5   1   5       87.33       86.47      7.76 o 
  -4   1   5      606.74      591.36     33.69 o 
  -3   1   5       19.85       21.87      2.67 o 
  -2   1   5      107.95      121.10      3.20 o 
  -1   1   5        4.81        1.00      1.71 o 
   0   1   5     1348.63     1385.92     17.88 o 
   1   1   5      112.37       98.27      3.40 o 
   2   1   5       29.03       30.53      4.97 o 
   3   1   5        2.14        3.69      7.73 o 
   4   1   5      129.37      130.43      9.00 o 
   5   1   5       57.17       59.31      6.15 o 
   6   1   5       87.61       78.77      7.54 o 
  -8   2   5       24.27       27.09      6.22 o 
  -7   2   5       64.46       66.36      6.57 o 
  -6   2   5       82.63       82.35      6.28 o 
  -5   2   5      626.01      613.46     14.65 o 
  -4   2   5       95.42      100.18      7.89 o 
  -3   2   5      443.04      443.74      8.05 o 
  -2   2   5      184.87      181.73      4.33 o 
  -1   2   5      683.44      711.97      9.00 o 
   0   2   5      113.31      104.82      3.23 o 
   1   2   5      722.22      751.07     11.89 o 
   2   2   5      108.28      111.77      4.55 o 
   3   2   5      252.98      269.77     15.19 o 
   4   2   5       48.74       37.48      4.73 o 
   5   2   5      454.08      453.58     10.70 o 
   6   2   5        9.94        4.62      5.74 o 
  -8   3   5      184.45      199.16     10.24 o 
  -7   3   5        7.38        6.25      5.18 o 
  -6   3   5      268.30      257.45      9.78 o 
  -5   3   5        8.87        9.90      4.34 o 
  -4   3   5      289.98      285.04      8.93 o 
  -3   3   5      248.79      243.54      5.36 o 
  -2   3   5       74.48       66.34      2.54 o 
  -1   3   5       48.51       39.09      2.47 o 
   0   3   5      606.93      609.62      7.41 o 
   1   3   5       97.15      107.93      4.36 o 
   2   3   5      469.97      475.07      9.44 o 
   3   3   5       26.30       30.46      3.89 o 
   4   3   5      535.13      531.04     13.83 o 
   5   3   5       85.85       86.53      5.57 o 
   6   3   5      181.77      191.39      7.87 o 
  -8   4   5       13.79       18.06      6.76 o 
  -7   4   5      114.27      112.77      6.49 o 
  -6   4   5       21.24       23.37      5.52 o 
  -5   4   5      445.91      441.15      9.90 o 
  -4   4   5        2.91        5.59      2.76 o 
  -3   4   5      211.56      218.88      5.33 o 
  -2   4   5       15.50       11.93      2.25 o 
  -1   4   5      388.73      407.86     10.19 o 
   0   4   5       48.95       50.90      3.35 o 
   1   4   5      450.53      457.95      7.80 o 
   2   4   5       10.51       12.29      3.09 o 
   3   4   5      523.48      527.57     10.75 o 
   4   4   5       17.36       16.04      5.01 o 
   5   4   5      164.04      142.79     18.37 o 
   6   4   5       14.67       21.60      9.25 o 
  -8   5   5      218.32      219.71     10.91 o 
  -7   5   5       16.53       18.61      4.78 o 
  -6   5   5      287.62      296.26      8.77 o 
  -5   5   5       81.79       81.09      6.29 o 
  -4   5   5        4.27        3.65      2.71 o 
  -3   5   5        0.11       -0.40      2.68 o 
  -2   5   5      573.80      594.17      8.85 o 
  -1   5   5       51.93       48.06      3.35 o 
   0   5   5      737.62      775.57     12.47 o 
   1   5   5      429.29      415.61      8.73 o 
   2   5   5      683.42      676.60     12.30 o 
   3   5   5       21.19       19.73      3.59 o 
   4   5   5       25.34       14.21      4.29 o 
   5   5   5       65.94       69.97      6.83 o 
   6   5   5      118.40      102.54      6.53 o 
  -7   6   5      158.69      147.02      8.32 o 
  -6   6   5        1.22        0.44      3.82 o 
  -5   6   5      372.58      350.25      9.02 o 
  -4   6   5      351.85      354.29      7.37 o 
  -3   6   5      965.96      956.20     12.95 o 
  -2   6   5        0.00        8.20      3.02 o 
  -1   6   5      113.63      117.60      4.65 o 
   0   6   5      138.63      131.63      5.04 o 
   1   6   5       35.63       44.86      3.69 o 
   2   6   5       76.80       75.26      4.54 o 
   3   6   5      891.05      916.03     15.54 o 
   4   6   5      178.68      170.86      7.85 o 
   5   6   5      164.28      156.04      6.57 o 
   6   6   5        9.12       24.93     12.63 o 
  -7   7   5        7.30        7.42      5.68 o 
  -6   7   5      201.48      193.22      8.64 o 
  -5   7   5        3.32        5.10      3.81 o 
  -4   7   5        4.25        8.80      3.68 o 
  -3   7   5       78.16       81.56      4.87 o 
  -2   7   5      539.59      539.92     13.45 o 
  -1   7   5      408.69      412.31      8.84 o 
   0   7   5      147.41      154.39      5.53 o 
   1   7   5       70.97       69.03      4.26 o 
   2   7   5      530.05      527.54     11.00 o 
   3   7   5        7.69       10.30      3.65 o 
   4   7   5       17.72       15.39      4.43 o 
   5   7   5      119.31      131.50      7.72 o 
  -7   8   5      137.97      132.51      8.88 o 
  -6   8   5        2.36        0.94      4.45 o 
  -5   8   5      144.15      146.17      6.50 o 
  -4   8   5       11.30       12.98      3.29 o 
  -3   8   5      414.51      434.07     10.24 o 
  -2   8   5        1.39        4.55      4.92 o 
  -1   8   5       24.43       35.80      3.83 o 
   0   8   5       13.48       15.26      3.21 o 
   1   8   5       54.27       54.04      4.79 o 
   2   8   5        0.08        3.21      3.47 o 
   3   8   5      427.34      435.76     10.57 o 
   4   8   5       20.95       24.34      4.91 o 
   5   8   5      178.15      170.00      9.14 o 
  -6   9   5       67.10       59.12      5.83 o 
  -5   9   5        0.09        5.22      5.58 o 
  -4   9   5      242.58      259.05      9.16 o 
  -3   9   5       17.54        9.60      4.67 o 
  -2   9   5      513.83      505.77     14.26 o 
  -1   9   5        0.67        5.51      3.57 o 
   0   9   5      312.03      295.80     13.13 o 
   1   9   5        7.62        7.44      4.92 o 
   2   9   5      226.95      232.59      9.14 o 
   3   9   5        0.07        1.76      4.95 o 
   4   9   5       75.36       70.69      7.10 o 
   5   9   5        0.43       -1.93      5.23 o 
  -6  10   5        0.67        3.47      6.42 o 
  -5  10   5       40.96       45.76      7.20 o 
  -4  10   5       33.85       32.24      4.90 o 
  -3  10   5      131.38      137.40      6.68 o 
  -2  10   5        0.37       -2.19      5.10 o 
  -1  10   5      126.53      141.20      7.67 o 
   0  10   5       17.81       17.20      3.80 o 
   1  10   5       95.00       90.87      5.42 o 
   2  10   5       30.96       22.03      5.17 o 
   3  10   5       16.78       15.64      5.36 o 
   4  10   5        5.48        5.93      7.16 o 
  -5  11   5        1.17       13.39      5.11 o 
  -4  11   5      217.62      209.78     11.60 o 
  -3  11   5        1.33       -3.78      4.44 o 
  -2  11   5      215.72      227.35     10.42 o 
  -1  11   5       75.79       77.18      7.19 o 
   0  11   5      453.51      454.84     11.12 o 
   1  11   5       47.57       49.61      4.91 o 
   2  11   5      103.94      103.08      6.02 o 
   3  11   5        1.56       -0.72      4.98 o 
  -5  12   5       56.96       58.23      5.86 o 
  -4  12   5        4.01        0.63      8.53 o 
  -3  12   5      103.48       99.89      6.42 o 
  -2  12   5        9.84       10.55      6.06 o 
  -1  12   5       75.65       75.96     13.00 o 
   0  12   5        3.65        2.30      4.05 o 
   1  12   5       42.15       40.89      4.99 o 
   2  12   5        9.04        2.93      5.47 o 
   3  12   5       41.53       36.97      6.29 o 
  -4  13   5       36.19       28.92      5.43 o 
  -3  13   5       49.30       54.36      8.03 o 
  -2  13   5       47.58       34.03      7.03 o 
  -1  13   5        0.08        6.24     15.22 o 
   0  13   5       80.02       75.39      6.11 o 
   1  13   5        3.07        2.06      8.04 o 
   2  13   5      145.51      154.08      9.59 o 
  -2  14   5       15.22       12.36      7.94 o 
  -1  14   5       67.24       56.42     10.81 o 
   0  14   5        8.17        7.58      5.19 o 
  -8   0   6        7.80        5.89      7.86 o 
  -6   0   6       31.72       14.03      6.74 o 
  -4   0   6      424.09      411.99     15.79 o 
  -2   0   6       44.62       44.52      3.93 o 
   0   0   6      223.39      225.08      9.24 o 
   2   0   6       86.03       77.28      7.63 o 
   4   0   6      547.02      506.15     19.83 o 
   6   0   6       73.74       71.91     11.41 o 
  -8   1   6        3.30       10.72      6.31 o 
  -7   1   6      110.11      106.03      7.60 o 
  -6   1   6        0.73       -4.58      4.71 o 
  -5   1   6      312.64      293.33     10.11 o 
  -4   1   6       11.71       13.31      3.98 o 
  -3   1   6      368.79      347.75      9.68 o 
  -2   1   6       20.29       21.05      2.42 o 
  -1   1   6     1474.54     1489.94     14.82 o 
   0   1   6       79.99       85.59      3.39 o 
   1   1   6      612.81      617.16      9.24 o 
   2   1   6       88.44       93.62      5.69 o 
   3   1   6       25.99       22.01      4.37 o 
   4   1   6        8.82       15.37      4.95 o 
   5   1   6      158.14      140.82      8.06 o 
   6   1   6        9.80       11.94      6.44 o 
  -8   2   6       45.06       41.15      7.12 o 
  -7   2   6        0.13        0.65      6.08 o 
  -6   2   6      212.26      189.05      9.13 o 
  -5   2   6        0.73       -4.16      4.16 o 
  -4   2   6      176.43      166.08      7.35 o 
  -3   2   6      188.04      186.71      7.11 o 
  -2   2   6      294.97      307.97      5.95 o 
  -1   2   6        8.46        8.14      2.25 o 
   0   2   6     1053.70     1084.72     13.12 o 
   1   2   6        1.43        1.49      2.58 o 
   2   2   6      412.63      415.78      9.09 o 
   3   2   6       61.73       62.19      5.59 o 
   4   2   6      284.96      262.10     12.50 o 
   5   2   6        5.03        0.81     11.51 o 
   6   2   6       37.21       23.02      6.27 o 
  -8   3   6        1.24        6.34      5.66 o 
  -7   3   6       62.98       56.56      6.63 o 
  -6   3   6       15.05       20.62      4.99 o 
  -5   3   6      120.94      117.73      9.29 o 
  -4   3   6        3.85        3.73      3.41 o 
  -3   3   6      189.18      195.83      5.07 o 
  -2   3   6        3.02        5.15      2.79 o 
  -1   3   6      341.12      347.44      6.16 o 
   0   3   6       97.13       97.82      4.64 o 
   1   3   6        1.74       -0.16      3.04 o 
   2   3   6       38.10       41.66      5.01 o 
   3   3   6      152.02      147.66      8.08 o 
   4   3   6        6.43        2.89      5.97 o 
   5   3   6       59.20       48.77      6.01 o 
  -7   4   6        0.48       -1.74      7.25 o 
  -6   4   6      657.23      637.67     23.82 o 
  -5   4   6      207.42      209.83      7.24 o 
  -4   4   6      115.98      123.45      5.52 o 
  -3   4   6       22.63       16.63      3.52 o 
  -2   4   6      770.89      785.12     10.86 o 
  -1   4   6        4.45        4.43      2.73 o 
   0   4   6      524.28      533.20     11.51 o 
   1   4   6       23.82       20.33      2.91 o 
   2   4   6      935.95      965.40     15.84 o 
   3   4   6        4.38        2.24      4.35 o 
   4   4   6      296.54      314.60     11.17 o 
   5   4   6        0.51        3.38      4.95 o 
  -7   5   6      109.32      119.32      6.66 o 
  -6   5   6       35.00       40.16      4.98 o 
  -5   5   6      138.93      145.48      6.32 o 
  -4   5   6        2.10       -1.20      3.37 o 
  -3   5   6      318.25      322.24      6.89 o 
  -2   5   6      102.00       91.73      4.82 o 
  -1   5   6       40.03       39.34      3.49 o 
   0   5   6        0.71       -2.99      2.99 o 
   1   5   6       22.43       22.73      3.28 o 
   2   5   6      199.47      218.81      6.08 o 
   3   5   6      264.97      252.06     11.72 o 
   4   5   6        7.47        0.36      5.19 o 
   5   5   6      188.49      187.06      9.51 o 
  -7   6   6        1.69       17.93      5.29 o 
  -6   6   6      251.71      257.07     10.90 o 
  -5   6   6      111.18      125.90      6.27 o 
  -4   6   6      104.81       99.92      5.23 o 
  -3   6   6       41.58       42.14      4.25 o 
  -2   6   6       66.36       75.97      4.68 o 
  -1   6   6        5.89        9.11      3.33 o 
   0   6   6       33.08       31.37      3.70 o 
   1   6   6       50.36       52.31      4.12 o 
   2   6   6      564.85      558.14     11.59 o 
   3   6   6        1.37        3.67      4.44 o 
   4   6   6      108.03      104.65      7.18 o 
   5   6   6       25.84       45.10      8.20 o 
  -7   7   6       47.43       47.69      6.22 o 
  -6   7   6        1.43        4.87      4.68 o 
  -5   7   6      141.49      124.68      9.24 o 
  -4   7   6        1.91        1.94      7.38 o 
  -3   7   6      785.04      758.73     14.29 o 
  -2   7   6      136.13      131.89      7.39 o 
  -1   7   6      348.26      372.73      8.69 o 
   0   7   6        0.27       -0.65      3.14 o 
   1   7   6      366.19      383.03     12.59 o 
   2   7   6       10.74       12.88      3.83 o 
   3   7   6      129.95      127.39      6.21 o 
   4   7   6        0.77        0.99      4.81 o 
   5   7   6      177.78      176.74     12.87 o 
  -6   8   6       22.70       14.25      5.09 o 
  -5   8   6       14.38       13.91      5.59 o 
  -4   8   6       79.79       70.81      5.56 o 
  -3   8   6      204.84      202.61     11.56 o 
  -2   8   6       10.50       13.18      9.03 o 
  -1   8   6        6.33        6.43      6.06 o 
   0   8   6      187.61      180.01      6.54 o 
   1   8   6        5.29        2.94      4.34 o 
   2   8   6       83.51       80.97     10.43 o 
   3   8   6       72.22       81.09      5.64 o 
   4   8   6        1.30        5.97      5.60 o 
  -6   9   6        0.34        0.23      6.58 o 
  -5   9   6       78.06       68.40      7.18 o 
  -4   9   6        4.67        6.95      5.07 o 
  -3   9   6      547.28      545.62     12.63 o 
  -2   9   6        9.98        6.54      5.17 o 
  -1   9   6      217.91      218.36      9.32 o 
   0   9   6        4.47        0.08      3.37 o 
   1   9   6      298.53      296.07      8.88 o 
   2   9   6       26.03       35.74      5.01 o 
   3   9   6       65.11       61.53      5.33 o 
   4   9   6       11.47        9.44      5.65 o 
  -5  10   6       14.06       12.40      5.94 o 
  -4  10   6      194.33      194.11      7.99 o 
  -3  10   6       11.19       10.60      4.56 o 
  -2  10   6       38.67       46.48      6.47 o 
  -1  10   6        1.53        3.94      5.29 o 
   0  10   6      153.47      157.00      6.73 o 
   1  10   6        0.81        1.95      3.82 o 
   2  10   6       78.54       75.08      7.96 o 
   3  10   6        0.05        1.92      7.96 o 
  -5  11   6        1.07       -1.40      6.24 o 
  -4  11   6        9.61       16.81      5.46 o 
  -3  11   6       37.04       20.49      5.12 o 
  -2  11   6        1.79       -1.35      5.59 o 
  -1  11   6       97.96       89.79      7.88 o 
   0  11   6        0.08       -0.24      4.31 o 
   1  11   6      128.20      125.76      7.05 o 
   2  11   6        7.22        9.96      4.60 o 
  -4  12   6      147.13      153.09      8.95 o 
  -3  12   6        8.87        9.96      9.18 o 
  -2  12   6       76.83       77.30      8.31 o 
  -1  12   6        8.41       10.13      7.76 o 
   0  12   6       64.92       56.92      6.87 o 
   1  12   6        0.06       -3.06      5.12 o 
  -2  13   6        0.19       -1.75     15.09 o 
  -1  13   6       77.49       73.39      8.86 o 
   0  13   6        8.15       12.21      6.91 o 
  -7   0   7      186.78      209.05     14.55 o 
  -5   0   7       88.63       79.86      9.43 o 
  -3   0   7        1.56        7.15      5.09 o 
  -1   0   7      400.72      407.41      8.46 o 
   1   0   7      476.33      481.73     12.10 o 
   3   0   7       83.70       75.25      8.84 o 
   5   0   7        5.93       -7.49      7.49 o 
  -7   1   7        0.51       -0.11      9.19 o 
  -6   1   7       92.74       89.49      7.35 o 
  -5   1   7       41.88       48.61      5.37 o 
  -4   1   7      249.67      246.93      9.07 o 
  -3   1   7       41.07       34.36      4.50 o 
  -2   1   7      388.52      396.02      7.18 o 
  -1   1   7        0.02        0.23      2.27 o 
   0   1   7      422.07      429.21      6.84 o 
   1   1   7        5.93        3.71      3.68 o 
   2   1   7      182.21      174.72      8.10 o 
   3   1   7        9.72        9.63      4.31 o 
   4   1   7      278.62      261.31     10.72 o 
   5   1   7        8.39        7.65      5.74 o 
  -7   2   7      138.15      139.63      8.70 o 
  -6   2   7        0.33        3.84      5.18 o 
  -5   2   7       24.33       18.38      4.92 o 
  -4   2   7        0.25       -0.25      4.25 o 
  -3   2   7       71.16       68.04      4.47 o 
  -2   2   7        0.40        0.71      2.54 o 
  -1   2   7      285.33      275.84      5.33 o 
   0   2   7       79.62       80.95      4.43 o 
   1   2   7      210.71      206.47      6.63 o 
   2   2   7       16.71       11.41      4.52 o 
   3   2   7      127.85      127.04      7.45 o 
   4   2   7       73.79       76.72      7.12 o 
   5   2   7       85.28       84.95      7.55 o 
  -7   3   7        0.86        5.80      5.35 o 
  -6   3   7      349.01      344.71     10.11 o 
  -5   3   7      156.70      169.06      7.01 o 
  -4   3   7      445.31      446.79     10.27 o 
  -3   3   7      115.57      119.64      5.34 o 
  -2   3   7      254.71      254.28      5.84 o 
  -1   3   7        9.39        4.36      3.74 o 
   0   3   7        6.17        7.07      2.83 o 
   1   3   7       63.89       64.49      4.79 o 
   2   3   7      217.63      224.49      9.18 o 
   3   3   7       18.48       23.59      7.33 o 
   4   3   7      129.05      117.76      8.66 o 
  -7   4   7       58.43       46.85      7.83 o 
  -6   4   7       11.69       14.39      4.80 o 
  -5   4   7        4.99       -0.59      4.01 o 
  -4   4   7       42.84       44.64      4.46 o 
  -3   4   7      223.73      231.02      6.99 o 
  -2   4   7       22.36       21.07      3.65 o 
  -1   4   7      270.90      258.11      8.81 o 
   0   4   7       73.29       74.32      4.49 o 
   1   4   7      176.15      175.39      5.51 o 
   2   4   7        0.41       11.99     11.97 o 
   3   4   7      231.41      214.49      9.50 o 
   4   4   7       45.65       54.67     15.29 o 
  -7   5   7        0.85        3.57      5.67 o 
  -6   5   7      248.10      260.57      9.02 o 
  -5   5   7       16.95        7.12      4.37 o 
  -4   5   7      152.88      152.57      6.42 o 
  -3   5   7        1.30       -4.38      4.38 o 
  -2   5   7      268.56      283.34      7.83 o 
  -1   5   7        9.26       13.74      4.05 o 
   0   5   7       48.81       51.93      4.36 o 
   1   5   7       81.61       96.11      5.23 o 
   2   5   7      207.56      212.71      9.02 o 
   3   5   7       10.73       17.37      4.09 o 
   4   5   7       36.03       44.80      6.88 o 
  -6   6   7        2.54       -4.28      4.62 o 
  -5   6   7      117.77      106.65      6.35 o 
  -4   6   7        0.10        0.91      8.36 o 
  -3   6   7      271.25      276.50     21.05 o 
  -2   6   7       44.02       45.64      4.44 o 
  -1   6   7      253.11      249.40      9.13 o 
   0   6   7        9.47       10.35      3.66 o 
   1   6   7       65.86       66.02      4.70 o 
   2   6   7        2.86        1.41      4.21 o 
   3   6   7       79.38       86.49      6.84 o 
   4   6   7        2.11       12.31      6.21 o 
  -6   7   7       77.60       81.11      8.56 o 
  -5   7   7       16.05        9.90      5.66 o 
  -4   7   7      103.77       98.45      7.71 o 
  -3   7   7        3.88        6.32      4.97 o 
  -2   7   7       65.17       68.19      5.11 o 
  -1   7   7        4.00        1.85      7.80 o 
   0   7   7      211.94      211.51      7.25 o 
   1   7   7        3.24        8.78      3.78 o 
   2   7   7      104.86       99.82      7.12 o 
   3   7   7       45.43       55.32      7.82 o 
  -6   8   7        0.00       -6.50      6.50 o 
  -5   8   7      136.59      135.85      9.01 o 
  -4   8   7       27.14       31.11      6.24 o 
  -3   8   7      134.79      128.87      9.30 o 
  -2   8   7        5.35        4.92      4.08 o 
  -1   8   7      230.75      220.53      9.32 o 
   0   8   7        0.13        8.18      3.82 o 
   1   8   7       57.54       61.38      5.23 o 
   2   8   7       21.15       24.31      4.54 o 
   3   8   7        0.45       -1.51      5.26 o 
  -5   9   7       20.01       12.53      6.27 o 
  -4   9   7      137.40      134.13      8.90 o 
  -3   9   7        1.68        0.02      4.65 o 
  -2   9   7        0.52       11.03      5.61 o 
  -1   9   7        1.64        3.91      5.29 o 
   0   9   7      162.19      150.30      8.56 o 
   1   9   7        3.39       -3.57      4.10 o 
   2   9   7      134.14      123.08      6.98 o 
  -4  10   7        0.15        2.80      6.06 o 
  -3  10   7       47.21       54.55      6.01 o 
  -2  10   7       33.46       40.32      6.99 o 
  -1  10   7      146.10      132.36     12.10 o 
   0  10   7        8.79        4.89     10.23 o 
   1  10   7      303.01      345.45     10.26 o 
   2  10   7       60.71       90.64      8.08 o 
  -3  11   7       11.28        6.35      5.03 o 
  -2  11   7       20.17       17.74      7.38 o 
  -1  11   7       16.30       19.65      6.43 o 
   0  11   7       58.96       57.48      7.20 o 
   1  11   7        0.38        0.05      4.59 o 
  -6   0   8       22.63        8.41      7.64 o 
  -4   0   8      229.53      234.35     13.18 o 
  -2   0   8      155.35      152.47     10.14 o 
   0   0   8        5.66        0.48      5.92 o 
   2   0   8       38.96       39.10      8.08 o 
   4   0   8       73.83       58.74      9.87 o 
  -7   1   8      191.16      182.32     10.24 o 
  -6   1   8       42.38       53.40      7.02 o 
  -5   1   8       59.95       53.21      6.11 o 
  -4   1   8        0.19        9.41      8.40 o 
  -3   1   8       92.54       93.27      5.30 o 
  -2   1   8        7.05        3.78      3.42 o 
  -1   1   8       76.47       72.09      4.35 o 
   0   1   8       36.11       40.26      3.76 o 
   1   1   8      456.79      469.10     13.13 o 
   2   1   8        0.26        0.97      4.93 o 
   3   1   8      180.89      177.47      9.43 o 
   4   1   8       14.45       21.39      6.53 o 
  -6   2   8       13.31        6.38      5.58 o 
  -5   2   8        9.63       12.92      4.27 o 
  -4   2   8      143.23      140.82      6.35 o 
  -3   2   8       97.36      101.63     10.21 o 
  -2   2   8      182.46      173.42      7.80 o 
  -1   2   8       26.35       34.68      4.10 o 
   0   2   8       45.57       41.29      3.73 o 
   1   2   8      205.56      210.14      9.78 o 
   2   2   8       51.83       51.84      6.00 o 
   3   2   8       42.67       40.28      8.26 o 
   4   2   8       61.22       70.73      7.62 o 
  -6   3   8       53.19       59.60      5.51 o 
  -5   3   8      118.77      100.18     11.54 o 
  -4   3   8        0.28        6.92      4.09 o 
  -3   3   8       91.92       94.07     18.93 o 
  -2   3   8       48.71       46.38      5.22 o 
  -1   3   8      112.74      116.19      5.51 o 
   0   3   8       33.97       41.30      4.28 o 
   1   3   8      374.20      409.75     10.08 o 
   2   3   8        6.60        0.96      5.11 o 
   3   3   8      140.33      147.62      8.77 o 
  -6   4   8       48.70       33.48      5.94 o 
  -5   4   8        1.47        3.65      4.87 o 
  -4   4   8      118.32      121.09      7.72 o 
  -3   4   8        3.11       10.91      4.62 o 
  -2   4   8      213.70      217.15      7.06 o 
  -1   4   8       18.55       22.00      4.90 o 
   0   4   8       51.93       49.25      4.82 o 
   1   4   8       15.35       19.97      4.09 o 
   2   4   8       42.81       37.16      7.48 o 
   3   4   8        9.70       15.20      6.01 o 
  -6   5   8        0.00        4.92      5.59 o 
  -5   5   8       75.53       68.04     11.47 o 
  -4   5   8        1.58       -1.97      8.04 o 
  -3   5   8      150.60      145.26      8.27 o 
  -2   5   8        5.06        2.96      3.91 o 
  -1   5   8      222.31      217.52      8.86 o 
   0   5   8       46.92       50.14      5.31 o 
   1   5   8       22.84       26.90      4.23 o 
   2   5   8       12.25       20.97      5.31 o 
   3   5   8       37.60       35.37      6.37 o 
  -6   6   8      129.79      124.18     11.18 o 
  -5   6   8        4.79        5.66     16.33 o 
  -4   6   8       92.44       80.21     12.53 o 
  -3   6   8       25.72       24.88      5.41 o 
  -2   6   8      134.66      138.02      6.28 o 
  -1   6   8        8.42        7.45      4.37 o 
   0   6   8       42.85       31.09      5.34 o 
   1   6   8       27.07       40.44      5.07 o 
   2   6   8      107.63       98.60      7.64 o 
   3   6   8       14.67       27.11      6.28 o 
  -5   7   8       23.42       24.35      6.56 o 
  -4   7   8        2.09       -2.65      6.08 o 
  -3   7   8       23.11       26.43      5.69 o 
  -2   7   8        0.48       -0.85      4.35 o 
  -1   7   8      194.00      193.52      9.10 o 
   0   7   8       10.75       16.81      6.09 o 
   1   7   8       49.42       37.83      5.13 o 
   2   7   8        3.97       14.17      5.07 o 
  -5   8   8       47.14       57.86     10.79 o 
  -4   8   8       62.14       48.41      8.20 o 
  -3   8   8        1.24        7.82      6.06 o 
  -2   8   8      114.75      107.50      6.48 o 
  -1   8   8        4.49       12.44      5.33 o 
   0   8   8      129.51      135.43      8.59 o 
   1   8   8       11.45       15.57      5.51 o 
   2   8   8       50.13       48.75      6.20 o 
  -4   9   8       23.55       14.42      7.34 o 
  -3   9   8        1.57       -3.96      5.59 o 
  -2   9   8       12.44       12.17      5.23 o 
  -1   9   8       54.28       38.25      6.65 o 
   0   9   8        1.37       14.33      5.90 o 
   1   9   8      127.96      139.16      9.26 o 
  -2  10   8       43.28       39.08      5.88 o 
  -1  10   8        0.76       -6.09      6.09 o 
  -5   0   9      226.25      233.20     14.45 o 
  -3   0   9       74.43       71.37     10.65 o 
  -1   0   9       25.00       45.02      8.63 o 
   1   0   9      225.60      255.40     14.99 o 
  -5   1   9        1.38        6.61      6.40 o 
  -4   1   9       95.26       86.53      6.65 o 
  -3   1   9        3.47       -3.81      5.02 o 
  -2   1   9       71.80       66.32      5.20 o 
  -1   1   9       20.20       26.94      5.66 o 
   0   1   9      209.75      213.83      9.34 o 
   1   1   9        0.16        1.82      6.18 o 
   2   1   9       62.49       46.11      7.15 o 
  -5   2   9      160.41      161.48      7.48 o 
  -4   2   9        1.28       -4.04      5.13 o 
  -3   2   9      129.87      116.07     15.92 o 
  -2   2   9        1.07        1.91      4.79 o 
  -1   2   9       11.24        5.78      4.28 o 
   0   2   9       19.68       21.20      6.01 o 
   1   2   9       71.69       68.39      6.85 o 
   2   2   9        5.41        2.08      6.43 o 
  -5   3   9        2.33        0.82      5.74 o 
  -4   3   9       40.34       32.95     12.50 o 
  -3   3   9       22.93       19.21      5.43 o 
  -2   3   9      104.11      105.04      7.57 o 
  -1   3   9        4.64        5.89      3.93 o 
   0   3   9       94.67      101.90     13.95 o 
   1   3   9        7.66        5.42     10.15 o 
   2   3   9       25.73        3.50     14.76 o 
  -5   4   9       56.57       70.73      8.08 o 
  -4   4   9       13.45       13.86      5.93 o 
  -3   4   9       68.84       66.81      6.96 o 
  -2   4   9        0.66        2.10      5.45 o 
  -1   4   9      124.32      138.51      6.52 o 
   0   4   9        0.86        8.83      6.55 o 
   1   4   9       36.48       37.86      6.07 o 
   2   4   9        1.40        5.83      7.56 o 
  -5   5   9        2.97        5.92      6.05 o 
  -4   5   9       15.43       10.01      5.84 o 
  -3   5   9       16.19        9.80      8.06 o 
  -2   5   9      156.68      168.44      9.35 o 
  -1   5   9        0.85        0.03      4.25 o 
   0   5   9       53.90       64.51     11.71 o 
   1   5   9        0.66       25.16      8.09 o 
  -4   6   9        4.06        3.26      9.06 o 
  -3   6   9       26.84       15.64      8.74 o 
  -2   6   9        0.00       -2.94      5.84 o 
  -1   6   9       87.94       92.41      6.01 o 
   0   6   9        0.74        1.70      7.04 o 
   1   6   9       57.41       44.61      7.28 o 
  -3   7   9        1.17       -3.43      5.47 o 
  -2   7   9      108.62      109.44     17.42 o 
  -1   7   9        2.52       -5.88      6.30 o 
   0   7   9       59.37       64.77      8.03 o 
  -4   0  10      104.53      120.71      8.43 o 
  -2   0  10       46.24       38.56      9.49 o 
  -4   1  10        0.60       -8.47      8.61 o 
  -3   1  10       30.16       24.25      8.67 o 
  -2   1  10        0.00        5.48      6.17 o 
  -1   1  10        0.64       -1.58      9.13 o 
  -3   2  10        3.66        8.69      5.91 o 
  -2   2  10       38.88       33.44      5.62 o 
  -1   2  10        9.52       14.49      9.77 o 
  -3   3  10       60.72       63.47     13.74 o 
  -2   3  10        1.75        7.92      6.07 o 
  -1   3  10       46.29       60.64     10.21 o 
  -2   4  10       43.23       44.56      8.02 o 
                                                 
